# Supplementary material for: 3-Hydr­oxy-3-nitro­methyl­indolin-2-one
Source: Acta Crystallogr Sect E Struct Rep Online. 2009 Oct 3;65(Pt 11):o2597. doi: 10.1107/S1600536809039087 (PMC2971264; doi:10.1107/S1600536809039087)
Supplement: Supplementary file 2 [file e-65-o2597-Isup2.hkl]

# 
# h,k,l, Fc-squared, Fo-squared, sigma(Fo-squared) and status flag 
# 
data_I
_shelx_title ' p in Pbca' 
_shelx_refln_list_code          4 
_shelx_F_calc_maximum      214.29 
_exptl_crystal_F_000       864.00 
_reflns_d_resolution_high  0.6306 
 
loop_ 
 _symmetry_equiv_pos_as_xyz 
 'x, y, z' 
 '-x+1/2, -y, z+1/2' 
 '-x, y+1/2, -z+1/2' 
 'x+1/2, -y+1/2, -z' 
 '-x, -y, -z' 
 'x-1/2, y, -z-1/2' 
 'x, -y-1/2, z-1/2' 
 '-x-1/2, y-1/2, z' 
 
_cell_length_a    10.5152 
_cell_length_b     7.3736 
_cell_length_c    23.2614 
_cell_angle_alpha  90.000 
_cell_angle_beta   90.000 
_cell_angle_gamma  90.000 
 
_shelx_F_squared_multiplier     1.000 
 
loop_ 
 _refln_index_h 
 _refln_index_k 
 _refln_index_l 
 _refln_F_squared_calc 
 _refln_F_squared_meas 
 _refln_F_squared_sigma 
 _refln_observed_status 
   2   0   0     4861.49     5093.62     57.41 o 
   4   0   0     8305.40     8832.34     98.91 o 
   6   0   0     3479.87     3521.08     41.48 o 
   8   0   0      132.86      166.72      6.09 o 
  10   0   0        4.66        6.62      2.37 o 
   2   1   0     7830.71     8368.84     66.77 o 
   4   1   0     7060.67     7431.34     59.17 o 
   6   1   0     2274.00     2726.43     23.24 o 
   8   1   0      833.47      780.47     10.97 o 
  10   1   0       42.42       36.39      3.04 o 
  12   1   0      154.91      153.65      7.50 o 
   0   2   0     4499.33     4624.71     52.51 o 
   2   2   0    38581.42    37481.36    405.10 o 
   4   2   0     1096.59     1068.36      9.90 o 
   6   2   0     2664.04     2679.00     25.43 o 
   8   2   0      269.96      284.29      5.09 o 
  10   2   0      232.31      192.46      7.83 o 
  12   2   0      156.66      172.25      8.20 o 
   2   3   0      827.48      718.70      7.25 o 
   4   3   0     4394.74     4929.20     37.27 o 
   6   3   0       41.91       44.79      2.21 o 
   8   3   0       48.52       69.64      3.08 o 
  10   3   0       14.80       12.65      4.48 o 
  12   3   0       20.43       29.24      6.72 o 
   0   4   0      638.15      758.91      9.77 o 
   2   4   0     5825.60     6345.66     56.40 o 
   4   4   0      574.16      544.04      6.69 o 
   6   4   0       70.24       70.16      2.64 o 
   8   4   0      675.82      641.98     10.65 o 
  10   4   0        0.46        4.18      1.91 o 
   2   5   0     1902.65     1756.40     83.06 o 
   4   5   0        0.02        2.04      1.84 o 
   6   5   0       25.64       30.17      2.49 o 
   8   5   0      449.64      414.93      8.57 o 
  10   5   0      327.80      320.29      9.23 o 
   0   6   0      501.42      452.41      9.30 o 
   2   6   0      283.43      283.70      4.62 o 
   4   6   0     1816.42     1793.83     22.32 o 
   6   6   0      287.10      284.08      6.95 o 
   8   6   0      191.52      178.82      5.85 o 
  10   6   0       20.01       18.78      5.73 o 
   2   7   0       74.42       57.47      2.63 o 
   4   7   0      300.07      296.63      7.22 o 
   6   7   0      106.40       98.59      4.56 o 
   8   7   0       17.33       13.09      5.09 o 
  10   7   0       76.14       50.56      7.96 o 
   0   8   0       17.79       17.05      5.08 o 
   2   8   0      143.97      140.05      7.25 o 
   4   8   0      162.27      159.75      6.77 o 
   6   8   0      442.20      404.89     13.11 o 
   8   8   0        9.16       14.88      5.49 o 
  10   8   0       33.02       42.21      8.04 o 
   2   9   0        9.77       17.86      5.33 o 
   4   9   0      299.14      269.02     15.56 o 
   6   9   0       21.72       32.82      7.32 o 
   8   9   0       42.76       43.48      8.08 o 
  10   9   0        0.16       -1.15      4.89 o 
   0  10   0      352.16      393.66     19.26 o 
   2  10   0      203.12      207.66     14.28 o 
   4  10   0       31.19       20.05      6.29 o 
   6  10   0       38.98       21.84      6.44 o 
   2  11   0        0.09       -4.34      4.34 o 
   4  11   0        0.00        1.19      4.34 o 
   1   1   1     2127.66     2047.79     12.95 o 
   2   1   1     9953.83    10013.70     59.01 o 
   3   1   1      115.87      119.50      1.23 o 
   4   1   1      147.57      187.89      1.88 o 
   5   1   1      463.90      462.15      3.60 o 
   6   1   1     1002.01     1127.18      7.99 o 
   7   1   1       59.77       58.52      1.42 o 
   8   1   1      202.74      215.97      3.41 o 
   9   1   1       52.31       51.23      2.04 o 
  10   1   1       38.85       38.94      2.20 o 
  11   1   1        3.18        6.81      1.59 o 
  12   1   1        0.17        2.41      1.75 o 
   0   2   1    12952.31    13124.78    123.25 o 
   1   2   1    11769.18    11805.88    104.61 o 
   2   2   1     1048.71     1096.62      7.22 o 
   3   2   1      237.35      243.98      2.16 o 
   4   2   1      326.11      387.88      3.26 o 
   5   2   1      260.09      222.01      2.16 o 
   6   2   1        1.50        1.01      0.43 o 
   7   2   1      572.15      570.09      5.06 o 
   8   2   1      177.63      172.52      3.11 o 
   9   2   1       34.51       45.51      2.77 o 
  10   2   1       68.60       69.48      3.15 o 
  11   2   1      272.56      262.11      6.79 o 
  12   2   1       19.71       16.90      2.56 o 
   1   3   1    10816.99    11335.71     95.73 o 
   2   3   1     2318.51     2370.88     20.98 o 
   3   3   1     1414.46     1429.85      8.80 o 
   4   3   1        1.49        3.56      0.44 o 
   5   3   1     1504.21     1501.63     10.38 o 
   6   3   1      626.60      679.89      6.16 o 
   7   3   1      265.77      264.15      3.48 o 
   8   3   1       14.67       10.97      1.07 o 
   9   3   1      232.12      222.57      6.80 o 
  10   3   1       76.63       69.02      4.37 o 
  11   3   1       55.03       51.64      3.55 o 
  12   3   1        2.43        5.21      4.61 o 
   0   4   1     4706.64     5019.59     35.52 o 
   1   4   1      546.72      603.17      4.40 o 
   2   4   1     1369.58     1385.60      8.51 o 
   3   4   1      725.27      779.72      5.68 o 
   4   4   1      105.18      104.44      1.81 o 
   5   4   1      165.51      170.09      2.71 o 
   6   4   1       29.40       33.37      1.47 o 
   7   4   1      253.65      225.34      3.87 o 
   8   4   1      201.81      196.41      3.79 o 
   9   4   1      275.89      243.50      4.37 o 
  10   4   1        0.04       -0.61      1.57 o 
  11   4   1       12.64       16.28      3.97 o 
   1   5   1      453.01      456.00      3.79 o 
   2   5   1       30.76       32.32      1.25 o 
   3   5   1     4312.87     4271.50     24.57 o 
   4   5   1     2590.56     2631.23     17.68 o 
   5   5   1      910.92      847.14      8.85 o 
   6   5   1       73.47       71.77      2.35 o 
   7   5   1      604.93      573.62      7.17 o 
   8   5   1        0.01        1.84      1.09 o 
   9   5   1       65.49       54.78      2.44 o 
  10   5   1       17.93       21.51      2.36 o 
   0   6   1       12.84       14.19      4.03 o 
   1   6   1       36.07       39.78      1.36 o 
   2   6   1      910.07      967.47      7.76 o 
   3   6   1     1075.55     1049.48      9.25 o 
   4   6   1        3.36        4.05      1.09 o 
   5   6   1      221.85      216.73      4.14 o 
   6   6   1        0.67       -0.37      0.98 o 
   7   6   1        2.65        0.37      1.04 o 
   8   6   1        9.95        9.61      1.51 o 
   9   6   1       64.06       62.96      3.83 o 
  10   6   1       68.98       76.77      5.82 o 
  11   6   1        8.79        9.23      5.09 o 
   1   7   1      384.77      322.37      4.11 o 
   2   7   1        3.17        3.33      1.05 o 
   3   7   1      335.17      310.31      5.11 o 
   4   7   1      411.23      405.34      6.06 o 
   5   7   1      111.30      108.54      3.72 o 
   6   7   1       74.72       69.62      3.04 o 
   7   7   1       33.55       40.01      2.40 o 
   8   7   1       18.98       18.20      3.93 o 
   9   7   1      191.13      191.99      8.96 o 
  10   7   1       13.52       17.55      4.22 o 
  11   7   1       13.49        6.56      3.59 o 
   0   8   1      238.91      231.53      5.25 o 
   1   8   1        0.01        0.35      0.94 o 
   2   8   1       14.75       19.45      1.80 o 
   3   8   1       32.02       26.06      2.43 o 
   4   8   1      121.60      109.05      4.06 o 
   5   8   1      166.27      166.34      7.02 o 
   6   8   1       22.77       25.14      3.57 o 
   7   8   1       12.47       16.32      4.61 o 
   8   8   1        5.60        7.48      3.55 o 
   9   8   1        2.18        7.09      3.67 o 
  10   8   1        0.83        8.79      3.78 o 
  11   8   1        4.13        0.50      3.39 o 
   1   9   1        0.44        1.89      1.49 o 
   2   9   1       29.54       43.11      5.09 o 
   3   9   1       22.55       18.62      4.08 o 
   4   9   1       25.81       26.81      8.12 o 
   5   9   1        1.71        0.21      2.70 o 
   6   9   1       74.86       64.29     11.24 o 
   7   9   1       52.30       44.72     10.46 o 
   8   9   1        1.04        4.18      3.57 o 
   9   9   1        0.73       -0.05      3.35 o 
  10   9   1        1.96        1.65      5.31 o 
   0  10   1       54.84       54.98      5.87 o 
   1  10   1        0.60        3.96      3.14 o 
   2  10   1        0.28        2.41      2.90 o 
   3  10   1        0.19       -0.14      2.73 o 
   4  10   1       15.59       14.37      4.38 o 
   5  10   1       69.70       56.24      6.34 o 
   6  10   1       49.79       38.11      5.53 o 
   7  10   1        5.59        9.35      6.80 o 
   1  11   1        7.02        5.42      3.60 o 
   2  11   1        0.01       -2.84      2.84 o 
   3  11   1        0.44       -0.31      4.26 o 
   4  11   1        0.40       -2.46      4.10 o 
   0   0   2     4657.51     4800.48     55.53 o 
   1   0   2     4772.03     4635.82     44.46 o 
   2   0   2     1916.06     1954.78     17.60 o 
   3   0   2     4501.65     4289.20     42.27 o 
   4   0   2      867.72      954.24      8.71 o 
   5   0   2     4341.31     4870.55     39.51 o 
   6   0   2     1221.32     1219.04     11.38 o 
   7   0   2      691.07      743.68      8.89 o 
   8   0   2       63.95       61.35      2.64 o 
   9   0   2     1518.15     1528.15     27.48 o 
  10   0   2        0.09        0.30      1.03 o 
  11   0   2        0.62        1.96      2.19 o 
  12   0   2       37.57       61.90      7.60 o 
   1   1   2    15069.52    14659.39     90.79 o 
   2   1   2     1013.24      980.38      6.05 o 
   3   1   2     2749.16     2844.67     17.27 o 
   4   1   2     2787.55     2900.73     18.69 o 
   5   1   2        0.61        3.45      0.41 o 
   6   1   2      374.29      439.10      3.89 o 
   7   1   2      928.65     1012.11     13.88 o 
   8   1   2      553.93      533.74      7.77 o 
   9   1   2       21.45       16.33      1.39 o 
  10   1   2       39.00       33.95      2.68 o 
  11   1   2       18.28       18.44      2.10 o 
  12   1   2       29.13       32.13      4.20 o 
   0   2   2     1179.22     1219.84     13.06 o 
   1   2   2    12358.12    12432.29     76.36 o 
   2   2   2        0.00       -0.01      0.27 o 
   3   2   2     4252.15     4396.93     26.37 o 
   4   2   2     2258.96     2370.80     13.65 o 
   5   2   2       98.63      112.31      1.39 o 
   6   2   2       97.73      103.58      1.54 o 
   7   2   2       13.25       13.20      0.95 o 
   8   2   2       13.91       15.06      1.38 o 
   9   2   2        7.67        2.55      1.21 o 
  10   2   2        7.89        7.03      1.56 o 
  11   2   2      217.63      214.50      8.66 o 
  12   2   2       11.99       14.29      2.44 o 
   1   3   2     1487.69     1542.67     10.12 o 
   2   3   2        0.06        0.50      0.29 o 
   3   3   2        0.79        3.01      0.43 o 
   4   3   2      718.29      736.40      5.25 o 
   5   3   2      143.32      159.83      2.11 o 
   6   3   2        9.76       11.58      0.88 o 
   7   3   2        5.21        1.22      0.94 o 
   8   3   2       25.29       35.22      1.56 o 
   9   3   2      245.67      265.45      6.45 o 
  10   3   2       14.98       16.10      2.30 o 
  11   3   2        5.60        3.93      1.85 o 
  12   3   2       39.43       49.05      7.96 o 
   0   4   2       80.32       90.21      3.16 o 
   1   4   2      447.28      412.03      3.25 o 
   2   4   2     1864.65     1937.20     11.35 o 
   3   4   2     1814.79     2006.30     11.84 o 
   4   4   2       59.71       59.79      1.40 o 
   5   4   2       16.08       15.81      1.24 o 
   6   4   2       63.60       57.89      2.05 o 
   7   4   2      626.48      594.79      6.51 o 
   8   4   2        1.01        1.00      0.90 o 
   9   4   2       18.16       15.08      1.59 o 
  10   4   2        9.22        6.14      2.94 o 
  11   4   2        3.65        2.08      3.48 o 
   1   5   2       39.62       54.39      1.80 o 
   2   5   2      145.44      154.75      2.22 o 
   3   5   2       85.53       89.05      2.18 o 
   4   5   2      546.78      542.22      6.20 o 
   5   5   2      154.18      159.66      4.15 o 
   6   5   2        0.03       -0.81      0.81 o 
   7   5   2        2.46        3.91      1.08 o 
   8   5   2       99.29       83.20      2.94 o 
   9   5   2       38.98       37.28      2.12 o 
  10   5   2        2.85        6.82      2.30 o 
   0   6   2      381.38      390.64      6.05 o 
   1   6   2        0.10        0.10      0.61 o 
   2   6   2      131.92      129.80      2.62 o 
   3   6   2       73.95       71.03      2.37 o 
   4   6   2        3.13        1.62      0.94 o 
   5   6   2      328.78      297.96      5.55 o 
   6   6   2      147.15      156.73      3.66 o 
   7   6   2        2.84        1.80      1.17 o 
   8   6   2       44.44       41.93      2.49 o 
   9   6   2      270.18      276.14      7.26 o 
  10   6   2       10.50       10.07      3.33 o 
   1   7   2       11.31       11.52      1.08 o 
   2   7   2      115.86      106.31      2.47 o 
   3   7   2      131.06      123.01      2.85 o 
   4   7   2        7.59        5.66      1.30 o 
   5   7   2       58.04       66.15      3.36 o 
   6   7   2        1.20        0.24      1.17 o 
   7   7   2      178.99      181.77      4.33 o 
   8   7   2       23.17       22.43      4.32 o 
   9   7   2        6.26        0.88      3.09 o 
  10   7   2        4.97        4.84      5.01 o 
  11   7   2       20.31       25.48      5.89 o 
   0   8   2       47.21       44.74      2.88 o 
   1   8   2       12.02       16.18      1.41 o 
   2   8   2        1.07       -0.56      1.03 o 
   3   8   2        7.21        9.14      1.79 o 
   4   8   2        2.41        4.38      1.59 o 
   5   8   2      150.46      150.50      6.71 o 
   6   8   2       70.74       67.02      4.82 o 
   7   8   2        4.03        2.47      3.05 o 
   8   8   2        0.01        0.76      2.90 o 
   9   8   2        0.12        3.37      3.28 o 
  10   8   2       43.12       52.35      7.80 o 
  11   8   2       17.22       27.46     11.08 o 
   1   9   2        6.80        8.26      1.96 o 
   2   9   2       11.12       13.25      3.66 o 
   3   9   2       53.83       60.43      5.80 o 
   4   9   2        6.83        6.02      3.37 o 
   5   9   2        0.20        6.64      3.35 o 
   6   9   2        7.11       11.26      3.73 o 
   7   9   2        7.46        7.57      3.72 o 
   8   9   2        0.41        0.95      4.30 o 
   9   9   2        2.61        2.96      4.73 o 
  10   9   2        0.05       -3.74     11.68 o 
   0  10   2       16.79       26.18      5.93 o 
   1  10   2        0.05        1.36      2.50 o 
   2  10   2       33.38       34.95     10.42 o 
   3  10   2        8.95        4.14      3.59 o 
   4  10   2       10.44       17.47      5.11 o 
   5  10   2        0.76        6.37      3.58 o 
   6  10   2       56.56       60.02      6.57 o 
   7  10   2      106.53      110.66      8.51 o 
   1  11   2       91.03      109.07      9.61 o 
   2  11   2       35.54       32.14      5.35 o 
   3  11   2       10.13        9.59      4.48 o 
   4  11   2        4.91       -2.69      5.55 o 
   1   1   3      220.94      266.41      2.27 o 
   2   1   3     3827.59     3923.12     24.56 o 
   3   1   3     5055.74     5287.17     32.87 o 
   4   1   3        3.54        9.58      0.68 o 
   5   1   3       27.63       26.91      0.92 o 
   6   1   3      177.62      174.94      2.29 o 
   7   1   3       74.45       85.16      1.95 o 
   8   1   3      254.25      229.52      3.51 o 
   9   1   3      126.81      118.68      3.58 o 
  10   1   3       48.38       45.42      2.60 o 
  11   1   3        1.76       -0.11      1.32 o 
  12   1   3       36.96       44.01      3.80 o 
   0   2   3     5954.60     5813.11     46.44 o 
   1   2   3       15.29       12.49      0.64 o 
   2   2   3     4033.17     4053.11     25.87 o 
   3   2   3      404.51      443.87      3.57 o 
   4   2   3      790.61      823.63      5.42 o 
   5   2   3     1436.95     1590.16      9.77 o 
   6   2   3      186.25      177.08      2.23 o 
   7   2   3       48.03       36.51      1.26 o 
   8   2   3        0.34        0.56      0.78 o 
   9   2   3       81.72       66.81      2.89 o 
  10   2   3      289.46      273.44      6.29 o 
  11   2   3        6.54       10.43      2.14 o 
  12   2   3       40.11       39.23      3.71 o 
   1   3   3       66.81       51.00      0.99 o 
   2   3   3      169.00      198.50      2.33 o 
   3   3   3      317.54      342.20      3.09 o 
   4   3   3        0.30        1.50      0.45 o 
   5   3   3       13.49        9.21      0.67 o 
   6   3   3        1.79        0.85      0.51 o 
   7   3   3      270.03      265.35      3.75 o 
   8   3   3       50.95       35.24      1.78 o 
   9   3   3       11.33       18.12      1.87 o 
  10   3   3      109.11       99.40      5.10 o 
  11   3   3        2.57        4.20      2.29 o 
  12   3   3        8.67       12.57      5.49 o 
   0   4   3     8684.42     9133.05     67.19 o 
   1   4   3      258.06      243.37      2.23 o 
   2   4   3      703.51      745.43      5.51 o 
   3   4   3       10.57       22.68      0.94 o 
   4   4   3      158.24      165.31      2.40 o 
   5   4   3      538.44      520.96      4.98 o 
   6   4   3       46.84       63.75      1.96 o 
   7   4   3      220.53      224.02      3.68 o 
   8   4   3      127.23      128.59      3.07 o 
   9   4   3       73.76       71.53      3.27 o 
  10   4   3       25.38       31.48      3.03 o 
  11   4   3       27.79       27.21      6.56 o 
   1   5   3      177.88      201.84      2.42 o 
   2   5   3      718.65      717.93      5.24 o 
   3   5   3       51.07       59.10      1.84 o 
   4   5   3      742.37      702.98      6.39 o 
   5   5   3      107.99       98.52      2.63 o 
   6   5   3      220.40      215.30      3.71 o 
   7   5   3       64.43       73.44      2.36 o 
   8   5   3        0.25        0.17      0.99 o 
   9   5   3        9.31       11.22      1.60 o 
  10   5   3        0.39        0.39      1.97 o 
   0   6   3       35.62       27.65      1.64 o 
   1   6   3      156.80      160.79      2.50 o 
   2   6   3        0.00        0.38      0.59 o 
   3   6   3      211.29      214.12      3.47 o 
   4   6   3       40.91       42.81      1.77 o 
   5   6   3       54.78       50.22      2.17 o 
   6   6   3      760.68      748.81      8.17 o 
   7   6   3       11.03       10.00      1.44 o 
   8   6   3        6.03        6.93      1.45 o 
   9   6   3        5.84        5.42      1.96 o 
  10   6   3        5.65        5.04      2.98 o 
   1   7   3        6.70        6.54      1.01 o 
   2   7   3       13.41       12.80      1.12 o 
   3   7   3       84.25       83.29      2.44 o 
   4   7   3        9.56       13.58      1.56 o 
   5   7   3      156.00      158.05      4.06 o 
   6   7   3      134.05      146.17      3.79 o 
   7   7   3       34.92       30.90      2.26 o 
   8   7   3       28.73       37.31      8.00 o 
   9   7   3        6.39       -0.42      2.78 o 
  10   7   3       66.97       77.58      6.40 o 
  11   7   3        9.42       17.58      6.09 o 
   0   8   3       10.36        6.35      2.97 o 
   1   8   3      147.81      140.37      3.03 o 
   2   8   3       17.13       22.72      1.90 o 
   3   8   3       12.01       13.78      1.95 o 
   4   8   3        3.02        3.56      1.77 o 
   5   8   3        1.74        4.72      2.13 o 
   6   8   3       79.07       73.82      6.23 o 
   7   8   3       17.89       14.34      4.18 o 
   8   8   3        0.37        0.64      3.12 o 
   9   8   3        1.48        2.85      2.99 o 
  10   8   3       13.41       10.78      5.39 o 
  11   8   3        0.02        9.39      5.69 o 
   1   9   3       51.76       53.49      3.81 o 
   2   9   3        2.32        0.33      2.29 o 
   3   9   3       27.52       30.05      4.60 o 
   4   9   3       39.67       33.24      7.84 o 
   5   9   3       34.79       38.61      5.25 o 
   6   9   3       13.66       17.55      4.37 o 
   7   9   3        0.91        1.82      3.22 o 
   8   9   3        7.07       10.42      4.85 o 
   9   9   3       15.77       10.71      7.68 o 
  10   9   3       24.00       32.42      5.90 o 
   0  10   3        6.42       14.35      3.79 o 
   1  10   3       45.06       39.85      4.38 o 
   2  10   3        7.39        6.29      6.05 o 
   3  10   3        7.53        5.27      3.26 o 
   4  10   3       54.38       54.07      6.25 o 
   5  10   3        2.00        4.94      3.37 o 
   6  10   3        1.68        1.01      3.38 o 
   7  10   3        0.29       -0.75      3.52 o 
   1  11   3        2.33        0.38      3.35 o 
   2  11   3       10.56       14.25      4.37 o 
   3  11   3        3.01       -3.09      3.09 o 
   4  11   3       19.08       25.07      7.26 o 
   0   0   4     4188.64     4055.94     75.92 o 
   1   0   4      835.84      883.85      7.80 o 
   2   0   4      681.06      781.34      7.04 o 
   3   0   4      978.19      953.91      8.56 o 
   4   0   4      804.06      853.06      8.79 o 
   5   0   4       37.40       44.26      1.52 o 
   6   0   4      633.60      606.64      7.43 o 
   7   0   4     1583.08     1527.23     15.88 o 
   8   0   4       83.52       76.56      2.89 o 
   9   0   4     2356.46     2230.52     25.80 o 
  10   0   4       67.17       74.14      4.91 o 
  11   0   4      182.34      182.73      7.67 o 
  12   0   4        4.32        2.11      3.70 o 
   1   1   4     1072.75      973.29      9.56 o 
   2   1   4     4971.13     4953.90     29.35 o 
   3   1   4     2547.67     2556.42     16.50 o 
   4   1   4     1210.52     1245.20      8.33 o 
   5   1   4     1477.83     1525.08     10.18 o 
   6   1   4       14.99       26.35      0.96 o 
   7   1   4      121.47      115.93      2.01 o 
   8   1   4      273.20      286.47      4.08 o 
   9   1   4       33.42       34.60      1.99 o 
  10   1   4      247.65      257.85      5.04 o 
  11   1   4       34.66       33.70      2.81 o 
  12   1   4       18.57       18.76      3.67 o 
   0   2   4     4966.10     5089.04     40.88 o 
   1   2   4      131.81      154.68      1.59 o 
   2   2   4        6.94        7.16      0.48 o 
   3   2   4      545.23      552.08      4.67 o 
   4   2   4      491.50      518.52      4.16 o 
   5   2   4      731.64      759.13      5.33 o 
   6   2   4     1367.34     1367.73     10.02 o 
   7   2   4        9.85        7.05      0.95 o 
   8   2   4       56.85       58.70      2.28 o 
   9   2   4       11.45        8.44      1.54 o 
  10   2   4        9.73        8.28      1.69 o 
  11   2   4       80.11      105.34      3.93 o 
  12   2   4       26.98       25.98      3.39 o 
   1   3   4     1224.96     1256.79     15.92 o 
   2   3   4      845.26      808.13      5.76 o 
   3   3   4     1148.90     1145.44      7.73 o 
   4   3   4      136.90      156.68      1.89 o 
   5   3   4      283.30      252.25      2.66 o 
   6   3   4       71.96       67.73      1.59 o 
   7   3   4      203.36      207.10      3.30 o 
   8   3   4       36.00       44.71      2.01 o 
   9   3   4      282.64      256.88      5.11 o 
  10   3   4        2.50        1.77      1.39 o 
  11   3   4       48.28       52.60      3.65 o 
  12   3   4        0.16        1.67      4.69 o 
   0   4   4      133.03      108.02      2.24 o 
   1   4   4       65.14       89.17      1.44 o 
   2   4   4      303.02      343.03      3.95 o 
   3   4   4       72.97       65.86      1.32 o 
   4   4   4        9.89        7.45      0.71 o 
   5   4   4        8.57       11.69      0.93 o 
   6   4   4      259.74      263.34      3.88 o 
   7   4   4      136.92      102.68      2.50 o 
   8   4   4        5.15        6.67      1.20 o 
   9   4   4      187.66      154.87      3.77 o 
  10   4   4       11.05        6.77      1.94 o 
  11   4   4       21.39       17.38      5.73 o 
   1   5   4       92.67       91.84      1.56 o 
   2   5   4       16.39       17.68      0.83 o 
   3   5   4       15.70       24.00      1.13 o 
   4   5   4       32.72       32.20      1.39 o 
   5   5   4       64.88       65.80      2.65 o 
   6   5   4        0.43       -0.83      0.83 o 
   7   5   4      288.75      270.98      4.37 o 
   8   5   4        0.01       -0.77      0.99 o 
   9   5   4        0.64        1.61      1.23 o 
  10   5   4        0.61        4.06      2.73 o 
   0   6   4      494.25      473.82      6.72 o 
   1   6   4       91.18       95.20      2.03 o 
   2   6   4       49.32       47.82      2.60 o 
   3   6   4       13.42       11.41      1.07 o 
   4   6   4       20.85       19.56      1.31 o 
   5   6   4      102.82       87.47      2.56 o 
   6   6   4       50.68       48.36      2.12 o 
   7   6   4       95.59       86.55      2.99 o 
   8   6   4       46.74       49.43      2.66 o 
   9   6   4       13.08       19.26      3.02 o 
  10   6   4        2.97        6.68      4.26 o 
   1   7   4      110.72      130.84      2.73 o 
   2   7   4       59.60       63.72      2.56 o 
   3   7   4        4.27        3.66      1.03 o 
   4   7   4       77.34       77.83      2.99 o 
   5   7   4       50.95       52.40      2.45 o 
   6   7   4        0.12        1.09      1.23 o 
   7   7   4      177.72      189.92      4.72 o 
   8   7   4       72.97       74.30      6.17 o 
   9   7   4        0.82        1.63      3.04 o 
  10   7   4        1.87        2.65      3.12 o 
   0   8   4       29.05       29.90      2.53 o 
   1   8   4       23.32       22.83      1.62 o 
   2   8   4       31.71       32.17      1.99 o 
   3   8   4        1.14       -1.18      1.30 o 
   4   8   4       10.87       11.17      1.96 o 
   5   8   4        3.22        0.81      2.23 o 
   6   8   4        0.02       -1.48      3.30 o 
   7   8   4        7.01        6.27      3.45 o 
   8   8   4        0.78        0.87      3.10 o 
   9   8   4       29.83       29.83      5.97 o 
  10   8   4        2.75        0.72      3.40 o 
  11   8   4       28.40       36.84      7.68 o 
   1   9   4       24.23       23.32      3.36 o 
   2   9   4        3.89        5.74      2.34 o 
   3   9   4       50.00       59.44      5.72 o 
   4   9   4       12.78       11.22      4.75 o 
   5   9   4      250.90      259.46     10.93 o 
   6   9   4        0.11        0.05      2.86 o 
   7   9   4      101.09       93.78      7.48 o 
   8   9   4        0.73        1.53      4.97 o 
   9   9   4       43.08       39.99      5.87 o 
  10   9   4        1.83        1.75      3.90 o 
   0  10   4       51.79       54.22      8.67 o 
   1  10   4        4.51        8.48      2.84 o 
   2  10   4        2.50        1.48      3.11 o 
   3  10   4       12.74       10.35      5.15 o 
   4  10   4        9.07        4.65      3.39 o 
   5  10   4       33.18       33.61      6.03 o 
   6  10   4        0.80       -2.94      2.94 o 
   7  10   4        4.49        2.90      3.51 o 
   1  11   4       41.32       52.99      9.15 o 
   2  11   4        1.68        7.73      3.82 o 
   3  11   4       62.45       69.76      7.18 o 
   4  11   4        3.51        6.55      3.81 o 
   1   1   5     3008.98     3038.41     18.31 o 
   2   1   5       13.02       13.24      0.49 o 
   3   1   5     1604.84     1766.38     11.22 o 
   4   1   5      329.87      354.45      3.26 o 
   5   1   5      122.63      126.27      1.75 o 
   6   1   5       68.81       67.50      1.30 o 
   7   1   5       28.69       33.06      1.17 o 
   8   1   5      270.58      251.32      3.79 o 
   9   1   5        1.70        2.56      1.11 o 
  10   1   5      101.31       94.95      3.12 o 
  11   1   5      249.37      266.09      6.77 o 
  12   1   5        4.33        1.75      2.16 o 
   0   2   5      666.00      599.08      5.93 o 
   1   2   5      185.75      167.25      1.73 o 
   2   2   5     1616.52     1621.55     10.45 o 
   3   2   5      460.72      424.35      3.54 o 
   4   2   5     1045.62     1087.58      8.59 o 
   5   2   5      698.49      682.24      5.13 o 
   6   2   5      121.57      136.79      1.96 o 
   7   2   5      153.53      152.73      2.61 o 
   8   2   5       15.21       15.58      1.34 o 
   9   2   5        0.94       -0.59      0.92 o 
  10   2   5      169.44      157.33      4.52 o 
  11   2   5        0.56       -0.44      1.54 o 
  12   2   5        0.32        2.03      2.12 o 
   1   3   5      666.39      745.56      5.60 o 
   2   3   5      348.70      335.50      3.09 o 
   3   3   5      926.00      925.86      6.59 o 
   4   3   5      459.08      467.50      3.79 o 
   5   3   5       35.84       26.29      0.92 o 
   6   3   5       28.14       31.40      1.19 o 
   7   3   5       21.80       19.43      1.34 o 
   8   3   5      590.92      531.34      6.82 o 
   9   3   5       67.56       64.15      2.74 o 
  10   3   5       16.54       11.32      2.05 o 
  11   3   5       29.67       32.50      3.11 o 
   0   4   5     1694.74     1842.98     15.51 o 
   1   4   5      715.38      698.61      5.53 o 
   2   4   5      604.02      635.09      4.75 o 
   3   4   5      379.67      390.75      3.43 o 
   4   4   5        3.58        3.72      0.62 o 
   5   4   5      209.79      200.56      2.88 o 
   6   4   5       10.53       16.80      1.32 o 
   7   4   5      164.14      163.53      3.95 o 
   8   4   5      106.89      104.46      2.80 o 
   9   4   5      180.00      164.97      4.30 o 
  10   4   5        4.30        4.32      2.42 o 
  11   4   5       10.51        7.12      4.97 o 
   1   5   5      178.49      166.72      2.11 o 
   2   5   5       84.29       79.71      1.54 o 
   3   5   5      270.23      254.55      3.34 o 
   4   5   5      552.28      499.55      6.15 o 
   5   5   5      480.63      448.71      5.50 o 
   6   5   5      180.55      171.78      3.35 o 
   7   5   5      348.28      335.78      5.24 o 
   8   5   5        3.69        5.03      1.15 o 
   9   5   5       59.52       60.51      2.72 o 
  10   5   5       26.22       36.02      5.87 o 
   0   6   5       96.17       98.11      2.68 o 
   1   6   5       30.99       28.81      1.30 o 
   2   6   5        2.15        1.07      0.71 o 
   3   6   5      396.91      398.41      4.68 o 
   4   6   5      208.19      196.77      5.69 o 
   5   6   5       42.17       42.44      2.77 o 
   6   6   5      155.25      145.39      3.29 o 
   7   6   5        1.30       -0.18      1.06 o 
   8   6   5        4.65        3.69      1.59 o 
   9   6   5       19.05       17.21      2.59 o 
  10   6   5        3.38        7.44      4.34 o 
   1   7   5      111.61       96.79      2.39 o 
   2   7   5       31.77       31.03      1.79 o 
   3   7   5       17.98       12.76      1.30 o 
   4   7   5       75.12       75.66      2.74 o 
   5   7   5       14.77       14.14      1.67 o 
   6   7   5       20.21       20.62      1.88 o 
   7   7   5        0.47        0.38      1.59 o 
   8   7   5       24.82       33.82      5.65 o 
   9   7   5       16.27       19.41      4.10 o 
  10   7   5       35.54       41.29      7.44 o 
   0   8   5        9.89       10.58      1.86 o 
   1   8   5       42.39       47.78      2.38 o 
   2   8   5       12.53        9.60      1.59 o 
   3   8   5        0.23        0.87      1.23 o 
   4   8   5        9.79        3.44      1.61 o 
   5   8   5       45.47       61.80      4.09 o 
   6   8   5       86.38       97.80      6.97 o 
   7   8   5        1.11        0.31      2.85 o 
   8   8   5        0.49       -2.76      4.36 o 
   9   8   5        0.52       -2.77      2.77 o 
  10   8   5        0.38       -4.02      4.02 o 
  11   8   5        1.62        4.46      5.01 o 
   1   9   5        0.65        0.13      1.93 o 
   2   9   5       28.73       25.81      3.58 o 
   3   9   5        4.18        1.52      2.74 o 
   4   9   5        8.12       12.61      3.59 o 
   5   9   5       25.23       28.50      4.84 o 
   6   9   5        9.48       12.20      4.02 o 
   7   9   5        2.48        4.12      3.31 o 
   8   9   5        0.07       -3.09      3.09 o 
   9   9   5        6.50        7.46      3.93 o 
  10   9   5       14.01       23.51      7.88 o 
   0  10   5        8.77       10.38      5.65 o 
   1  10   5        7.94        8.11      2.85 o 
   2  10   5        6.10        8.48      3.61 o 
   3  10   5        0.01        0.78      3.04 o 
   4  10   5       28.97       23.41      4.81 o 
   5  10   5        1.38       -1.22      2.99 o 
   6  10   5        1.69        0.98      3.38 o 
   7  10   5        0.36       -0.66      3.44 o 
   1  11   5        0.13        2.94      5.09 o 
   2  11   5       25.94       31.52      5.45 o 
   3  11   5        0.81       -5.67      6.15 o 
   4  11   5       10.36       11.63      4.28 o 
   0   0   6    45918.84    41504.04    715.90 o 
   1   0   6     2062.99     2111.29     17.51 o 
   2   0   6    12622.49    12896.87    102.15 o 
   3   0   6      915.69      937.77      8.61 o 
   4   0   6     3859.52     4010.80     46.72 o 
   5   0   6     1489.14     1568.81     14.03 o 
   6   0   6      156.63      148.34      3.46 o 
   7   0   6      162.25      181.30      3.69 o 
   8   0   6      650.13      641.90     12.24 o 
   9   0   6      553.08      520.32     10.21 o 
  10   0   6        3.03        2.61      2.09 o 
  11   0   6        9.12        3.64      3.04 o 
  12   0   6       22.87       19.99      3.75 o 
   1   1   6        0.00       -0.22      0.22 o 
   2   1   6     2392.71     2488.24     15.30 o 
   3   1   6       60.25       74.90      1.13 o 
   4   1   6        6.35        8.12      0.91 o 
   5   1   6      248.95      231.45      2.70 o 
   6   1   6       31.17       32.36      1.01 o 
   7   1   6      339.35      350.46      3.75 o 
   8   1   6       70.07       65.26      1.98 o 
   9   1   6        7.95        7.99      1.36 o 
  10   1   6      509.95      501.86     10.01 o 
  11   1   6        3.60        3.75      1.69 o 
  12   1   6      159.51      169.07      6.71 o 
   0   2   6     1347.55     1402.89     13.84 o 
   1   2   6      579.95      588.52      4.20 o 
   2   2   6     3831.94     3834.80     22.24 o 
   3   2   6      211.00      232.27      2.12 o 
   4   2   6      502.50      537.05      4.55 o 
   5   2   6       36.24       33.79      0.95 o 
   6   2   6     1846.90     1882.89     13.39 o 
   7   2   6      142.56      129.10      2.42 o 
   8   2   6        8.63        4.36      1.07 o 
   9   2   6      154.26      159.99      6.43 o 
  10   2   6       37.06       34.89      2.54 o 
  11   2   6       35.38       44.09      3.25 o 
  12   2   6       19.55       29.28      4.20 o 
   1   3   6      497.08      489.51      3.49 o 
   2   3   6      138.51      124.78      1.64 o 
   3   3   6      132.45      139.39      1.69 o 
   4   3   6       33.07       39.38      1.34 o 
   5   3   6      199.18      210.17      2.62 o 
   6   3   6        2.37        3.16      0.65 o 
   7   3   6       99.81      105.53      2.36 o 
   8   3   6      117.00      107.94      2.91 o 
   9   3   6      110.62      105.26      3.33 o 
  10   3   6        0.58        0.41      1.35 o 
  11   3   6        3.30        0.99      1.58 o 
   0   4   6       19.87       12.67      1.00 o 
   1   4   6        0.01        1.65      0.66 o 
   2   4   6      778.51      783.33      5.81 o 
   3   4   6        0.01        0.49      0.48 o 
   4   4   6       72.50       58.29      3.38 o 
   5   4   6      134.25      134.03      2.22 o 
   6   4   6       14.69       22.42      1.38 o 
   7   4   6       15.18       12.94      1.33 o 
   8   4   6       11.94       14.10      1.41 o 
   9   4   6       30.02       36.65      2.39 o 
  10   4   6        6.38        6.75      1.69 o 
  11   4   6       41.76       36.44      7.32 o 
   1   5   6        1.78        1.21      0.46 o 
   2   5   6       33.42       30.30      1.18 o 
   3   5   6      526.59      538.69      5.31 o 
   4   5   6       74.85       72.18      2.02 o 
   5   5   6      122.63      115.51      3.08 o 
   6   5   6       10.50       11.12      1.49 o 
   7   5   6       89.89       94.32      2.66 o 
   8   5   6       60.69       49.83      2.26 o 
   9   5   6       29.76       26.30      2.07 o 
  10   5   6        1.27       -1.75      2.39 o 
   0   6   6      603.98      555.03      9.91 o 
   1   6   6       10.91        8.53      0.83 o 
   2   6   6       30.04       23.09      1.31 o 
   3   6   6       39.39       37.41      1.57 o 
   4   6   6      102.09      102.98      2.54 o 
   5   6   6      157.80      145.44      3.45 o 
   6   6   6        6.17        7.07      1.26 o 
   7   6   6       17.12       17.45      1.59 o 
   8   6   6       47.64       52.04      2.55 o 
   9   6   6        4.74        6.18      2.95 o 
   1   7   6       37.43       43.78      2.17 o 
   2   7   6        0.26       -0.48      0.86 o 
   3   7   6        0.44        1.34      0.96 o 
   4   7   6       35.52       33.89      1.94 o 
   5   7   6       35.44       39.85      2.26 o 
   6   7   6       76.80       74.28      2.70 o 
   7   7   6        6.42        4.38      1.92 o 
   8   7   6        7.68        7.55      3.29 o 
   9   7   6        9.20       16.71      5.81 o 
  10   7   6       23.01       10.74      5.21 o 
   0   8   6       25.20       27.55      2.81 o 
   1   8   6        1.36        2.08      1.18 o 
   2   8   6        4.19        5.33      1.35 o 
   3   8   6       43.60       45.27      2.30 o 
   4   8   6       26.99       32.46      2.83 o 
   5   8   6       10.99        6.85      2.24 o 
   6   8   6       12.15        9.02      4.42 o 
   7   8   6       40.60       50.23      5.58 o 
   8   8   6        0.70       -1.78      2.75 o 
   9   8   6        0.10        4.18      3.36 o 
  10   8   6        3.97       -3.38      4.14 o 
   1   9   6        9.59        8.40      2.52 o 
   2   9   6        7.20        6.16      2.44 o 
   3   9   6        4.14        0.79      2.67 o 
   4   9   6        3.06        8.47      3.22 o 
   5   9   6       26.70       19.35      4.62 o 
   6   9   6        8.46       11.11      3.70 o 
   7   9   6        0.29        1.82      3.20 o 
   8   9   6       10.10       13.42      4.26 o 
   9   9   6        0.09       -2.03      4.53 o 
  10   9   6        2.16        5.01      5.85 o 
   0  10   6      197.33      229.62     15.08 o 
   1  10   6       40.81       39.61      4.41 o 
   2  10   6      140.44      151.62      8.86 o 
   3  10   6        9.83        9.69      7.38 o 
   4  10   6       16.76       10.41      4.04 o 
   5  10   6        0.10       -2.20      3.10 o 
   6  10   6        3.36        4.20      3.78 o 
   7  10   6        0.09       -0.80      3.17 o 
   1  11   6        0.84        3.13      3.76 o 
   2  11   6       12.60       22.15      4.89 o 
   3  11   6       13.16        8.59      3.90 o 
   4  11   6        1.07       -4.53      4.53 o 
   1   1   7      163.30      141.54      1.72 o 
   2   1   7     3006.04     2968.60     18.16 o 
   3   1   7      405.37      448.29      3.66 o 
   4   1   7      293.78      282.63      2.44 o 
   5   1   7      485.96      472.91      3.92 o 
   6   1   7      284.51      262.63      2.77 o 
   7   1   7      676.70      646.54      5.92 o 
   8   1   7       11.62        9.79      1.14 o 
   9   1   7      145.82      157.15      3.76 o 
  10   1   7        0.46       -1.15      1.15 o 
  11   1   7       10.54        6.98      3.69 o 
  12   1   7        7.77       11.61      2.65 o 
   0   2   7      687.34      626.85      6.34 o 
   1   2   7     2157.53     2258.59     13.56 o 
   2   2   7       22.12       27.56      0.77 o 
   3   2   7       35.71       56.02      1.03 o 
   4   2   7      373.69      355.58      2.99 o 
   5   2   7       78.23       86.98      1.72 o 
   6   2   7      184.39      201.58      2.66 o 
   7   2   7      643.38      661.96      6.16 o 
   8   2   7       21.86       18.98      1.45 o 
   9   2   7      281.46      271.39      5.18 o 
  10   2   7      169.69      170.74      5.37 o 
  11   2   7        1.45        2.01      1.81 o 
  12   2   7      113.11      124.99      7.42 o 
   1   3   7       90.75      111.70      1.39 o 
   2   3   7       22.73       27.64      0.70 o 
   3   3   7     2094.10     2151.60     13.49 o 
   4   3   7      532.77      562.16      4.89 o 
   5   3   7        0.34        0.71      0.53 o 
   6   3   7      105.25      114.84      2.11 o 
   7   3   7      286.46      292.15      4.06 o 
   8   3   7      115.64      118.09      3.39 o 
   9   3   7      297.97      289.78      5.59 o 
  10   3   7        5.51        6.75      1.49 o 
  11   3   7       38.00       43.19      3.41 o 
   0   4   7      680.62      695.70      6.61 o 
   1   4   7      277.34      298.07      2.61 o 
   2   4   7      112.48      115.10      1.79 o 
   3   4   7      177.99      183.92      2.36 o 
   4   4   7       86.40       81.13      1.73 o 
   5   4   7       27.80       25.22      1.14 o 
   6   4   7        2.63        1.82      0.82 o 
   7   4   7       22.08       26.84      1.67 o 
   8   4   7       11.31       10.91      1.34 o 
   9   4   7      585.64      536.12      8.62 o 
  10   4   7       34.96       45.21      2.73 o 
  11   4   7        1.14        4.85      5.09 o 
   1   5   7      706.54      694.60      5.87 o 
   2   5   7       90.89       94.66      1.72 o 
   3   5   7      587.02      573.73      5.05 o 
   4   5   7      236.44      240.35      3.41 o 
   5   5   7     3020.89     2547.11    153.41 o 
   6   5   7       44.46       48.44      1.98 o 
   7   5   7      769.37      761.55      8.23 o 
   8   5   7       26.37       33.94      2.03 o 
   9   5   7       44.60       48.25      2.57 o 
  10   5   7        1.05        2.07      2.74 o 
   0   6   7        3.64        3.82      1.33 o 
   1   6   7       91.01       92.62      1.94 o 
   2   6   7       94.79      107.94      2.35 o 
   3   6   7      100.12       90.99      2.22 o 
   4   6   7       10.16        9.55      1.11 o 
   5   6   7       59.43       64.22      2.31 o 
   6   6   7       47.30       50.44      2.16 o 
   7   6   7       66.27       63.47      2.44 o 
   8   6   7       41.40       37.82      2.26 o 
   9   6   7       39.21       52.91      5.34 o 
   1   7   7      815.46      776.73      7.45 o 
   2   7   7       33.85       31.73      1.74 o 
   3   7   7      413.66      398.84      5.37 o 
   4   7   7       31.26       28.05      1.75 o 
   5   7   7       23.26       28.15      1.87 o 
   6   7   7       24.08       26.83      1.87 o 
   7   7   7        3.66        7.17      2.20 o 
   8   7   7        0.05       -1.02      2.70 o 
   9   7   7       41.07       30.75      6.88 o 
  10   7   7        0.10       -2.15      4.26 o 
   0   8   7       38.45       38.61      2.79 o 
   1   8   7        0.65        1.00      1.15 o 
   2   8   7       53.16       53.65      2.58 o 
   3   8   7        0.41        1.52      1.25 o 
   4   8   7        2.79        5.83      1.86 o 
   5   8   7       59.65       63.10      5.01 o 
   6   8   7        6.41        1.92      3.00 o 
   7   8   7        8.07        1.92      2.80 o 
   8   8   7        0.03        1.96      3.23 o 
   9   8   7       14.49       19.89      6.52 o 
  10   8   7       68.44       71.21      9.47 o 
   1   9   7        8.46        9.61      2.90 o 
   2   9   7       51.51       59.46      7.55 o 
   3   9   7       12.57        9.75      3.34 o 
   4   9   7       12.45        9.43      3.61 o 
   5   9   7        0.97        0.50      4.95 o 
   6   9   7       10.31        9.59      5.77 o 
   7   9   7        0.35       -2.67      2.80 o 
   8   9   7        0.75        5.57      3.61 o 
   9   9   7        5.20        3.34      5.49 o 
   0  10   7       26.34       19.09      6.33 o 
   1  10   7        0.01       -0.09      3.65 o 
   2  10   7        1.66        7.19      2.80 o 
   3  10   7       34.29       42.37      5.72 o 
   4  10   7       13.53       14.90      4.50 o 
   5  10   7        2.00        1.30      3.18 o 
   6  10   7        1.68       -2.62      5.07 o 
   7  10   7        0.88       -0.67      3.47 o 
   1  11   7       40.70       39.24      5.93 o 
   2  11   7        0.17       -0.54      3.26 o 
   3  11   7       21.79       18.52      4.65 o 
   0   0   8     1137.10     1125.38     14.25 o 
   1   0   8      506.12      533.01      5.43 o 
   2   0   8    13442.98    13743.48    108.22 o 
   3   0   8     4998.33     5133.49     43.16 o 
   4   0   8     4864.02     4826.79     57.55 o 
   5   0   8     2340.71     2455.50     27.27 o 
   6   0   8       83.82       87.34      4.29 o 
   7   0   8      216.97      215.95      5.95 o 
   8   0   8     3015.15     2965.20     32.61 o 
   9   0   8     2274.62     2290.77     30.99 o 
  10   0   8      104.06      101.33      5.81 o 
  11   0   8      102.07      110.45      6.40 o 
  12   0   8       86.85      106.00      6.66 o 
   1   1   8       20.35       29.52      0.70 o 
   2   1   8     4105.88     4365.39     26.28 o 
   3   1   8      865.01      896.44      6.14 o 
   4   1   8       48.39       61.88      1.47 o 
   5   1   8      215.57      198.32      2.25 o 
   6   1   8      494.78      448.13      4.42 o 
   7   1   8       43.62       49.31      1.50 o 
   8   1   8       40.54       41.25      1.73 o 
   9   1   8      431.57      452.48      8.56 o 
  10   1   8      314.83      297.39      6.23 o 
  11   1   8      109.12      106.19      4.31 o 
  12   1   8       44.32       42.33      4.78 o 
   0   2   8      545.17      596.20      5.77 o 
   1   2   8      705.57      713.67      4.87 o 
   2   2   8     2066.99     2127.95     12.50 o 
   3   2   8      997.19     1044.48      6.82 o 
   4   2   8     1247.02     1288.40      8.22 o 
   5   2   8      671.98      650.17      5.19 o 
   6   2   8     1247.87     1211.38      9.50 o 
   7   2   8      911.45      914.53      8.71 o 
   8   2   8        0.00       -0.52      0.89 o 
   9   2   8      151.44      143.97      3.45 o 
  10   2   8      144.61      139.89      4.91 o 
  11   2   8      146.61      167.72      5.63 o 
  12   2   8        3.81        5.15      4.24 o 
   1   3   8      525.09      531.29      3.94 o 
   2   3   8      236.25      246.36      2.29 o 
   3   3   8       57.71       49.45      1.21 o 
   4   3   8     1173.65     1146.65      8.60 o 
   5   3   8        3.45        2.61      0.66 o 
   6   3   8       28.44       33.76      1.62 o 
   7   3   8       22.93       25.75      1.40 o 
   8   3   8       29.06       41.81      2.26 o 
   9   3   8       59.86       51.30      2.56 o 
  10   3   8       46.47       51.22      2.74 o 
  11   3   8       93.09       82.90      5.99 o 
   0   4   8      297.69      314.57      3.86 o 
   1   4   8      895.03      906.92      5.77 o 
   2   4   8        3.64        3.48      0.56 o 
   3   4   8        8.25        9.75      0.77 o 
   4   4   8       16.32       17.85      1.01 o 
   5   4   8      358.00      344.86     10.22 o 
   6   4   8      443.35      420.16      4.94 o 
   7   4   8      641.11      587.80      7.10 o 
   8   4   8       75.76       75.78      2.55 o 
   9   4   8       31.44       30.19      2.27 o 
  10   4   8       16.09       18.72      2.09 o 
  11   4   8      328.76      334.27     11.96 o 
   1   5   8      116.50      110.16      1.93 o 
   2   5   8      177.77      168.28      3.60 o 
   3   5   8       27.12       30.63      1.29 o 
   4   5   8       46.19       42.10      1.59 o 
   5   5   8       10.11       12.52      1.17 o 
   6   5   8       18.07       18.05      1.47 o 
   7   5   8       77.47       76.94      3.25 o 
   8   5   8        0.12        0.36      1.00 o 
   9   5   8        8.84        8.80      1.74 o 
  10   5   8       94.94       75.27      4.92 o 
   0   6   8      390.57      337.98      5.64 o 
   1   6   8      341.30      345.13      4.30 o 
   2   6   8       68.76       58.82      2.14 o 
   3   6   8       63.95       63.60      1.96 o 
   4   6   8      205.64      212.91      3.60 o 
   5   6   8       61.68       63.19      2.30 o 
   6   6   8        9.31        8.53      1.38 o 
   7   6   8       29.00       29.78      1.91 o 
   8   6   8       22.16       21.54      1.95 o 
   9   6   8      170.39      202.73     12.81 o 
   1   7   8       66.13       68.59      2.56 o 
   2   7   8       15.41       15.24      1.48 o 
   3   7   8       24.64       24.90      1.65 o 
   4   7   8       35.25       33.52      1.86 o 
   5   7   8       17.67       18.84      2.03 o 
   6   7   8        0.25       -0.09      1.08 o 
   7   7   8        4.45        6.25      2.08 o 
   8   7   8       18.33       14.32      5.33 o 
   9   7   8        3.78        3.86      4.89 o 
  10   7   8        0.97       -3.98      3.98 o 
   0   8   8        0.70        0.06      1.36 o 
   1   8   8       63.05       68.32      2.88 o 
   2   8   8      137.52      142.21      3.80 o 
   3   8   8      136.64      132.97      3.86 o 
   4   8   8       14.78       11.40      2.40 o 
   5   8   8        2.82        1.52      2.23 o 
   6   8   8       25.65       24.73      4.53 o 
   7   8   8        9.33        3.34      3.22 o 
   8   8   8        0.48       -1.75      4.46 o 
   9   8   8       15.06       10.14      5.53 o 
  10   8   8        0.06       -3.94      3.94 o 
   1   9   8        7.13        5.38      2.48 o 
   2   9   8       15.81       17.61      3.11 o 
   3   9   8       47.35       48.96      4.47 o 
   4   9   8        0.38       -2.60      2.60 o 
   5   9   8       84.85       85.81      7.04 o 
   6   9   8        1.67       -0.38      2.87 o 
   7   9   8       17.13       22.91      4.81 o 
   8   9   8        5.84       -2.07      5.05 o 
   9   9   8       11.59       14.08      6.80 o 
   0  10   8       30.89       37.31      7.64 o 
   1  10   8       27.69       30.16      5.26 o 
   2  10   8      106.11      118.20      9.44 o 
   3  10   8       10.19       12.19      5.95 o 
   4  10   8        2.29        5.75      3.25 o 
   5  10   8        6.92        7.50      7.40 o 
   6  10   8        0.33        4.49      3.44 o 
   7  10   8       15.95       22.91      8.35 o 
   1  11   8        8.93       10.82      4.69 o 
   2  11   8       20.13       16.81      4.20 o 
   3  11   8       17.77       19.13      6.76 o 
   1   1   9     1077.67     1036.63      7.10 o 
   2   1   9      395.01      457.91      3.43 o 
   3   1   9      399.25      443.82      3.65 o 
   4   1   9      548.15      524.35      3.94 o 
   5   1   9       44.41       50.02      1.25 o 
   6   1   9        5.88        4.37      0.70 o 
   7   1   9        9.91        4.38      0.91 o 
   8   1   9       31.71       27.60      1.54 o 
   9   1   9       36.91       34.02      2.10 o 
  10   1   9      326.44      336.98      6.72 o 
  11   1   9        0.37        1.55      1.57 o 
   0   2   9     2488.06     2510.40     19.75 o 
   1   2   9      536.83      547.56      3.90 o 
   2   2   9      407.73      354.21      4.60 o 
   3   2   9       15.08       17.69      0.76 o 
   4   2   9      322.47      374.53      3.25 o 
   5   2   9        8.24       14.72      0.88 o 
   6   2   9      153.40      148.99      2.76 o 
   7   2   9       14.20       14.02      1.13 o 
   8   2   9      717.16      714.59      8.42 o 
   9   2   9        0.02       -1.04      1.04 o 
  10   2   9        0.00        1.72      1.56 o 
  11   2   9       56.55       67.58      3.90 o 
  12   2   9       17.44       25.42      6.01 o 
   1   3   9      382.99      415.25      3.35 o 
   2   3   9      678.80      739.43      5.59 o 
   3   3   9      229.83      208.96      2.52 o 
   4   3   9       45.46       51.19      1.41 o 
   5   3   9      166.49      166.64      2.56 o 
   6   3   9       88.98       73.85      2.13 o 
   7   3   9       25.99       27.51      1.49 o 
   8   3   9        9.88        6.79      1.36 o 
   9   3   9        0.22        1.40      1.17 o 
  10   3   9      311.36      297.81      6.58 o 
  11   3   9        2.83        3.50      2.95 o 
   0   4   9       87.79       83.01      1.88 o 
   1   4   9      105.22      111.19      1.72 o 
   2   4   9      322.77      324.21      3.46 o 
   3   4   9       14.39       17.49      0.95 o 
   4   4   9       95.22      105.56      2.36 o 
   5   4   9      141.65      146.33      2.55 o 
   6   4   9      764.18      693.59     18.35 o 
   7   4   9      365.28      368.74      5.38 o 
   8   4   9      212.30      205.15      4.32 o 
   9   4   9       16.44       14.69      1.80 o 
  10   4   9       11.72       17.78      2.10 o 
  11   4   9       18.16       20.80      5.69 o 
   1   5   9       14.08        8.93      0.85 o 
   2   5   9      532.48      540.09      5.23 o 
   3   5   9      230.80      230.19      3.14 o 
   4   5   9        7.98        4.97      1.14 o 
   5   5   9       19.72       18.88      1.67 o 
   6   5   9       87.87       94.51      2.76 o 
   7   5   9        3.47        4.82      1.22 o 
   8   5   9       43.60       41.00      2.82 o 
   9   5   9       15.18       12.87      1.96 o 
  10   5   9        1.20        6.66      3.27 o 
   0   6   9      128.40      118.00      3.31 o 
   1   6   9       43.64       45.53      1.67 o 
   2   6   9       48.15       44.45      1.66 o 
   3   6   9       29.10       29.59      1.48 o 
   4   6   9       46.83       47.30      1.82 o 
   5   6   9      109.49      106.60      2.70 o 
   6   6   9      932.09      889.38      9.41 o 
   7   6   9       46.19       50.94      2.44 o 
   8   6   9        0.05       -1.28      1.28 o 
   9   6   9        3.32        7.08      3.00 o 
   1   7   9       67.00       68.59      2.27 o 
   2   7   9        0.86        2.12      1.15 o 
   3   7   9        2.00        4.65      1.14 o 
   4   7   9      280.97      295.55      5.25 o 
   5   7   9       63.22       63.95      3.23 o 
   6   7   9       27.64       31.31      2.28 o 
   7   7   9        0.00        0.07      2.19 o 
   8   7   9        6.18       -1.23      3.98 o 
   9   7   9        0.00       -4.18      4.18 o 
   0   8   9       18.08       11.20      2.38 o 
   1   8   9       13.58       11.21      1.64 o 
   2   8   9        6.19        6.88      1.48 o 
   3   8   9       17.82       17.28      1.97 o 
   4   8   9       64.53       57.65      3.82 o 
   5   8   9       70.17       80.07      6.36 o 
   6   8   9       16.80       18.99      5.01 o 
   7   8   9       34.89       26.02      6.84 o 
   8   8   9       51.38       67.43      9.03 o 
   9   8   9       21.41       26.53      7.20 o 
  10   8   9       11.83       13.64      6.09 o 
   1   9   9        0.19       -1.48      1.84 o 
   2   9   9        0.90        1.39      2.33 o 
   3   9   9        0.02        0.86      2.20 o 
   4   9   9        3.77        5.56      3.41 o 
   5   9   9       24.00       25.05      4.75 o 
   6   9   9        0.02       -2.74      2.74 o 
   7   9   9       32.51       43.12      8.55 o 
   8   9   9        5.79        1.59      4.73 o 
   9   9   9        1.46        3.54      6.17 o 
   0  10   9        4.14        5.33      5.05 o 
   1  10   9       11.84        9.48      3.91 o 
   2  10   9       18.78       21.44      3.81 o 
   3  10   9        4.76        1.15      3.10 o 
   4  10   9       12.08        8.49      3.77 o 
   5  10   9        5.21        1.82      3.41 o 
   6  10   9        0.49        2.47      5.81 o 
   1  11   9        0.53       -7.17     10.54 o 
   2  11   9       13.96       18.66      6.84 o 
   3  11   9        4.67        1.11      4.53 o 
   0   0  10     1953.53     2112.00     25.63 o 
   1   0  10      662.26      670.58     18.13 o 
   2   0  10     1106.11     1186.66     10.16 o 
   3   0  10      216.23      231.17      3.08 o 
   4   0  10     2866.83     3248.97     25.29 o 
   5   0  10        3.99        6.10      0.81 o 
   6   0  10        3.12        3.17      1.04 o 
   7   0  10     1305.99     1272.58     14.29 o 
   8   0  10     2189.33     2279.92     23.36 o 
   9   0  10      775.06      726.80     16.62 o 
  10   0  10        2.94        4.47      2.40 o 
  11   0  10       93.98      109.59      6.40 o 
  12   0  10      118.84      143.41     10.38 o 
   1   1  10      411.90      429.35      3.34 o 
   2   1  10     1784.67     1920.24     11.39 o 
   3   1  10       13.40       13.75      0.86 o 
   4   1  10       14.60       16.94      0.76 o 
   5   1  10      490.46      501.38      4.57 o 
   6   1  10        7.21        6.21      0.89 o 
   7   1  10       97.35      100.65      2.27 o 
   8   1  10       16.95       13.81      2.64 o 
   9   1  10       12.27        8.91      1.49 o 
  10   1  10      399.99      400.35      7.48 o 
  11   1  10        4.59        5.59      1.82 o 
   0   2  10      151.45      147.65      2.38 o 
   1   2  10      216.57      202.08      2.03 o 
   2   2  10     1330.44     1404.29      9.22 o 
   3   2  10      250.06      262.90      2.60 o 
   4   2  10     1109.15     1177.95      7.80 o 
   5   2  10        5.24        5.52      0.71 o 
   6   2  10      961.34      994.70      7.93 o 
   7   2  10       49.95       48.77      4.33 o 
   8   2  10      518.93      509.29      6.84 o 
   9   2  10        0.86        1.24      1.13 o 
  10   2  10      304.52      320.85      6.72 o 
  11   2  10       20.56       28.53      2.98 o 
   1   3  10      146.46      161.10      1.94 o 
   2   3  10      279.64      272.71      3.58 o 
   3   3  10       92.04       95.92      1.71 o 
   4   3  10      917.46      878.26      7.17 o 
   5   3  10      223.43      228.80      3.09 o 
   6   3  10        0.13       -0.61      0.64 o 
   7   3  10       63.87       60.82      1.80 o 
   8   3  10      380.04      351.05      9.53 o 
   9   3  10       10.96        9.97      1.89 o 
  10   3  10       16.68       17.09      2.22 o 
  11   3  10       70.08       92.19      6.53 o 
   0   4  10      203.88      217.29      3.44 o 
   1   4  10       24.06       22.21      1.00 o 
   2   4  10      341.74      348.29      3.67 o 
   3   4  10        9.77       11.23      0.84 o 
   4   4  10       95.79       80.59      1.98 o 
   5   4  10      101.09       88.78      2.18 o 
   6   4  10      898.10      855.90      7.59 o 
   7   4  10       48.32       43.14      2.03 o 
   8   4  10        5.87        8.94      1.55 o 
   9   4  10       55.02       48.59      2.72 o 
  10   4  10      561.12      572.59     11.07 o 
   1   5  10       71.91       85.74      1.78 o 
   2   5  10       96.68      105.54      2.00 o 
   3   5  10       42.45       43.41      1.59 o 
   4   5  10      293.41      299.58      3.96 o 
   5   5  10       29.90       31.60      1.63 o 
   6   5  10        4.39        5.99      1.14 o 
   7   5  10       33.45       29.50      1.91 o 
   8   5  10       27.30       26.61      1.92 o 
   9   5  10        1.19       -0.26      1.56 o 
   0   6  10      922.35      927.31     10.98 o 
   1   6  10        4.38        3.27      0.88 o 
   2   6  10        0.14        1.30      0.77 o 
   3   6  10        0.11        0.47      0.89 o 
   4   6  10      190.87      189.68      3.32 o 
   5   6  10       36.93       32.07      1.89 o 
   6   6  10       17.07       26.26      1.92 o 
   7   6  10       82.79       74.09      2.83 o 
   8   6  10      109.27      115.78      4.42 o 
   9   6  10       23.85       24.86      5.85 o 
   1   7  10        0.31        1.29      0.93 o 
   2   7  10        1.51        1.42      1.02 o 
   3   7  10        1.70        2.14      1.09 o 
   4   7  10      233.20      235.83      4.21 o 
   5   7  10       12.36       13.65      1.78 o 
   6   7  10        6.27        5.39      1.83 o 
   7   7  10       12.25       12.83      3.54 o 
   8   7  10       55.62       48.13      7.92 o 
   9   7  10       16.13       17.82      6.05 o 
   0   8  10       89.28       85.11      4.42 o 
   1   8  10       11.38        8.96      1.57 o 
   2   8  10      194.19      195.41      5.09 o 
   3   8  10        5.97        9.44      1.99 o 
   4   8  10        1.97        2.05      2.20 o 
   5   8  10       11.03       11.80      3.77 o 
   6   8  10       22.93       20.09      6.13 o 
   7   8  10        4.71        6.25      5.09 o 
   8   8  10       32.98       29.56      7.48 o 
   9   8  10        0.02        4.14      5.33 o 
   1   9  10        1.04        4.14      2.97 o 
   2   9  10        0.00        2.07      3.35 o 
   3   9  10       40.51       46.01      4.48 o 
   4   9  10      173.20      168.20      9.43 o 
   5   9  10       43.83       50.00      8.21 o 
   6   9  10        0.36       -0.36      4.22 o 
   7   9  10       22.61       21.32      7.12 o 
   8   9  10        0.86        3.66      5.21 o 
   9   9  10        9.67       15.43      7.44 o 
   0  10  10        2.37        1.15      4.18 o 
   1  10  10        0.58        2.17      3.50 o 
   2  10  10      134.68      111.87      6.48 o 
   3  10  10        5.15        6.09      3.54 o 
   4  10  10        0.20        3.41      3.38 o 
   5  10  10        5.29        6.80      5.57 o 
   6  10  10        0.79       -2.67      5.49 o 
   1  11  10       37.59       40.01      6.03 o 
   3  11  10        7.39        8.55      5.41 o 
   1   1  11      102.39      119.05      1.48 o 
   2   1  11       95.51      128.45      1.54 o 
   3   1  11        1.65        5.79      0.56 o 
   4   1  11     1118.34     1135.09      7.88 o 
   5   1  11     1079.79     1052.82      7.98 o 
   6   1  11      351.54      307.00      3.71 o 
   7   1  11      288.88      268.77      4.13 o 
   8   1  11       65.58       61.39      2.15 o 
   9   1  11        2.51        2.45      1.23 o 
  10   1  11        0.63       -0.47      1.33 o 
  11   1  11        0.00       -0.98      1.49 o 
   0   2  11     1054.52     1215.31     10.68 o 
   1   2  11      199.78      214.23      2.16 o 
   2   2  11      670.12      648.52      5.28 o 
   3   2  11       43.57       33.50      0.97 o 
   4   2  11     1622.40     1685.68     11.14 o 
   5   2  11       95.35      102.66      1.97 o 
   6   2  11      236.16      239.10      3.18 o 
   7   2  11        1.18        1.10      0.81 o 
   8   2  11     1125.94     1039.75     23.63 o 
   9   2  11        3.57        3.34      1.24 o 
  10   2  11      134.34      118.10      3.71 o 
  11   2  11        6.42        7.72      2.98 o 
   1   3  11       13.07        9.49      0.66 o 
   2   3  11      958.43     1030.50      7.15 o 
   3   3  11        0.39        2.97      0.60 o 
   4   3  11      123.84      129.77      2.26 o 
   5   3  11      397.75      392.50      4.31 o 
   6   3  11      139.93      108.08      2.24 o 
   7   3  11       49.03       50.48      3.45 o 
   8   3  11      214.94      197.70      4.15 o 
   9   3  11        0.66       -0.70      1.24 o 
  10   3  11       73.67       68.27      4.10 o 
  11   3  11        0.76        3.50      4.22 o 
   0   4  11     2016.73     2149.28     19.73 o 
   1   4  11       95.77       91.25      1.93 o 
   2   4  11      636.08      624.59      5.44 o 
   3   4  11      226.91      232.38      3.19 o 
   4   4  11       26.22       27.15      1.26 o 
   5   4  11       15.24       13.14      1.09 o 
   6   4  11      259.78      251.70      3.82 o 
   7   4  11        1.81        2.61      1.08 o 
   8   4  11        1.08        0.21      1.19 o 
   9   4  11        7.80        2.24      1.34 o 
  10   4  11      157.58      157.88      7.89 o 
   1   5  11      106.43      108.04      2.37 o 
   2   5  11       37.43       35.48      1.37 o 
   3   5  11      225.56      215.70      3.26 o 
   4   5  11     1399.09     1362.20     11.39 o 
   5   5  11      541.58      520.44      5.98 o 
   6   5  11       33.17       29.59      1.65 o 
   7   5  11      217.26      223.81      4.80 o 
   8   5  11        0.54        0.49      1.31 o 
   9   5  11        9.27       10.94      3.62 o 
   0   6  11       46.93       53.23      2.48 o 
   1   6  11        0.37        1.33      0.81 o 
   2   6  11      241.13      225.82      3.73 o 
   3   6  11       55.19       52.19      2.58 o 
   4   6  11      144.52      143.57      3.08 o 
   5   6  11       30.90       33.06      1.98 o 
   6   6  11      210.98      210.59      4.41 o 
   7   6  11       42.98       38.46      2.88 o 
   8   6  11       34.53       33.14      3.14 o 
   1   7  11       89.25       81.26      2.64 o 
   2   7  11       10.50        9.53      1.33 o 
   3   7  11       44.37       43.23      2.20 o 
   4   7  11      153.49      150.33      3.88 o 
   5   7  11        7.22        8.04      1.83 o 
   6   7  11       18.29       19.23      3.16 o 
   7   7  11       14.88       14.20      5.25 o 
   8   7  11       72.54       66.47      8.47 o 
   9   7  11       11.16        6.40      4.65 o 
   0   8  11       16.57       21.79      3.84 o 
   1   8  11       23.80       27.30      2.59 o 
   2   8  11       23.17       26.99      3.32 o 
   3   8  11       27.08       29.97      4.04 o 
   4   8  11       37.91       45.94      7.62 o 
   5   8  11       63.57       60.31      8.39 o 
   6   8  11        9.39       10.66      5.61 o 
   7   8  11        9.57        8.63      5.21 o 
   8   8  11       98.20      104.42     11.18 o 
   9   8  11       26.89       39.22      8.00 o 
   1   9  11        0.17        3.43      2.42 o 
   2   9  11        2.83       11.89      3.65 o 
   3   9  11       10.12       16.59      3.39 o 
   4   9  11        0.22        3.02      4.89 o 
   5   9  11       21.46       32.74      7.24 o 
   6   9  11       39.64       34.93      8.31 o 
   7   9  11       15.57       16.27      6.72 o 
   8   9  11        1.83        6.44      5.05 o 
   9   9  11        1.19        5.85      6.40 o 
   0  10  11       41.07       49.65      9.07 o 
   1  10  11        8.48       10.33      8.06 o 
   2  10  11       82.44       89.19      5.97 o 
   3  10  11        5.31        3.06      5.01 o 
   4  10  11        4.37        4.50      4.93 o 
   5  10  11        0.21        0.28      5.25 o 
   6  10  11        0.00       -3.42      6.01 o 
   1  11  11       11.42        8.43      5.53 o 
   2  11  11        1.06        4.77      5.05 o 
   0   0  12    10644.25    11404.98    109.97 o 
   1   0  12       50.26       68.99      1.66 o 
   2   0  12     1956.22     2022.43     16.49 o 
   3   0  12     1119.01     1257.51     11.06 o 
   4   0  12       72.36       63.75      1.72 o 
   5   0  12      283.96      304.23      5.13 o 
   6   0  12       32.12       33.02      2.17 o 
   7   0  12      724.28      696.71      9.45 o 
   8   0  12      628.97      566.61     10.09 o 
   9   0  12       32.08       39.63      2.75 o 
  10   0  12       13.33       16.53      4.38 o 
  11   0  12       13.36       19.79      3.77 o 
   1   1  12       41.20       68.29      1.17 o 
   2   1  12      890.17      982.96      6.33 o 
   3   1  12      453.97      468.07      3.88 o 
   4   1  12      952.50      988.81      6.84 o 
   5   1  12      247.34      276.27      3.05 o 
   6   1  12      534.44      499.33      5.45 o 
   7   1  12      135.87      127.34      2.87 o 
   8   1  12      196.91      178.26      3.54 o 
   9   1  12      177.77      175.74      4.24 o 
  10   1  12       73.85       78.36      4.34 o 
  11   1  12       27.92       28.98      3.38 o 
   0   2  12      404.97      444.54      5.04 o 
   1   2  12      580.85      575.72      4.28 o 
   2   2  12     1214.52     1200.32      7.97 o 
   3   2  12        1.92        2.63      0.50 o 
   4   2  12      623.15      644.30      5.68 o 
   5   2  12      465.64      468.14      4.69 o 
   6   2  12      167.90      151.80      2.68 o 
   7   2  12      183.36      196.71      3.41 o 
   8   2  12      255.62      269.82      4.45 o 
   9   2  12       39.02       41.98      2.42 o 
  10   2  12       29.35       36.80      2.41 o 
  11   2  12       24.64       24.82      5.45 o 
   1   3  12     1029.94     1018.54      7.14 o 
   2   3  12        8.76       11.99      0.82 o 
   3   3  12       86.30       83.62      1.69 o 
   4   3  12       19.23       21.91      1.12 o 
   5   3  12      178.81      192.91      2.92 o 
   6   3  12       33.18       33.38      1.43 o 
   7   3  12       91.33       90.82      2.42 o 
   8   3  12       54.99       53.46      2.95 o 
   9   3  12       40.44       45.16      2.84 o 
  10   3  12        4.41        5.74      1.78 o 
   0   4  12      989.33      973.61     10.54 o 
   1   4  12      233.73      249.21      3.07 o 
   2   4  12      170.26      164.54      2.48 o 
   3   4  12       50.13       43.06      1.50 o 
   4   4  12        2.32        2.83      0.77 o 
   5   4  12      322.28      315.88      4.04 o 
   6   4  12      135.15      148.40      2.79 o 
   7   4  12      165.33      186.02      3.59 o 
   8   4  12       54.42       50.59      2.68 o 
   9   4  12        0.19       -1.01      1.43 o 
  10   4  12       96.90      104.35      9.39 o 
   1   5  12      184.67      202.65      3.31 o 
   2   5  12        2.12        3.34      0.84 o 
   3   5  12        1.01        1.37      0.87 o 
   4   5  12       62.15       57.22      1.89 o 
   5   5  12       24.09       23.88      1.54 o 
   6   5  12       41.36       38.42      1.84 o 
   7   5  12        1.26        1.66      1.10 o 
   8   5  12        1.82        0.71      1.19 o 
   9   5  12        2.98        0.85      2.92 o 
   0   6  12        7.67        9.37      1.64 o 
   1   6  12       98.29       99.41      2.50 o 
   2   6  12      254.21      237.75      4.15 o 
   3   6  12       33.06       38.86      2.11 o 
   4   6  12        0.00        0.68      0.97 o 
   5   6  12        2.68        1.30      0.98 o 
   6   6  12       15.07       18.42      1.76 o 
   7   6  12        4.73        2.42      1.53 o 
   8   6  12        0.02       -1.28      2.69 o 
   1   7  12       78.81       86.16      2.95 o 
   2   7  12       24.86       26.72      2.00 o 
   3   7  12        0.23       -0.19      1.13 o 
   4   7  12       75.44       75.73      3.18 o 
   5   7  12       23.75       23.11      2.96 o 
   6   7  12       16.08       13.82      3.74 o 
   7   7  12       20.32       23.27      6.13 o 
   8   7  12        4.44        2.94      4.77 o 
   9   7  12       23.45       20.69      6.84 o 
   0   8  12       10.50       17.98      5.49 o 
   1   8  12       14.39        9.87      2.64 o 
   2   8  12      102.98      102.64      4.79 o 
   3   8  12      105.63      119.34      9.19 o 
   4   8  12        0.25       -1.24      2.70 o 
   5   8  12        9.08       15.87      6.09 o 
   6   8  12        0.15        3.38      4.22 o 
   7   8  12       18.06       19.09      6.29 o 
   8   8  12        6.76        1.39      5.05 o 
   9   8  12       21.79       28.52      7.36 o 
   1   9  12       38.27       40.45      8.23 o 
   2   9  12        1.79       10.02      3.54 o 
   3   9  12      128.30      122.08      8.24 o 
   4   9  12       57.91       57.64      8.95 o 
   5   9  12        3.06        3.50      4.81 o 
   6   9  12        0.59        2.90      5.33 o 
   7   9  12        7.71        6.09      5.45 o 
   8   9  12        2.41        2.11      5.57 o 
   9   9  12        0.27        4.38      6.40 o 
   0  10  12      191.00      227.39     15.83 o 
   1  10  12        2.59        2.10      3.54 o 
   2  10  12        6.16        5.38      3.84 o 
   3  10  12       14.49       13.61      6.01 o 
   4  10  12       11.05       14.84      6.36 o 
   5  10  12        0.16       -4.73      4.73 o 
   1   1  13      450.13      486.05      3.64 o 
   2   1  13      162.99      161.89      2.12 o 
   3   1  13      622.01      611.96      4.80 o 
   4   1  13      412.12      396.42      3.61 o 
   5   1  13      171.61      161.99      2.44 o 
   6   1  13       88.94       87.86      2.33 o 
   7   1  13        6.97        8.75      1.15 o 
   8   1  13       17.30       13.99      1.38 o 
   9   1  13      144.58      134.11      3.51 o 
  10   1  13        1.31       -0.44      1.50 o 
  11   1  13        0.36       -1.47      2.94 o 
   0   2  13      106.49      106.73      2.32 o 
   1   2  13      264.92      313.16      3.06 o 
   2   2  13       20.75       27.92      0.90 o 
   3   2  13      109.87      129.31      1.94 o 
   4   2  13      341.42      327.91      3.73 o 
   5   2  13       28.71       21.08      1.12 o 
   6   2  13       65.81       67.84      1.91 o 
   7   2  13       93.92       80.59      2.43 o 
   8   2  13       59.65       57.98      2.24 o 
   9   2  13       96.90       92.87      3.29 o 
  10   2  13       65.39       58.54      2.90 o 
   1   3  13      773.60      828.12      6.19 o 
   2   3  13       94.19       94.14      1.81 o 
   3   3  13        1.96        1.31      0.57 o 
   4   3  13       61.68       66.02      1.73 o 
   5   3  13      126.50      129.40      2.43 o 
   6   3  13       73.22       78.24      2.02 o 
   7   3  13       60.14       60.77      2.21 o 
   8   3  13       42.30       46.39      2.45 o 
   9   3  13       19.92       16.14      2.11 o 
  10   3  13        7.62        1.95      3.22 o 
   0   4  13       16.16       18.24      1.68 o 
   1   4  13      338.85      355.79      4.07 o 
   2   4  13      109.77      113.35      2.47 o 
   3   4  13      171.20      157.43      2.83 o 
   4   4  13       36.61       41.97      1.57 o 
   5   4  13      149.11      150.44      2.76 o 
   6   4  13       21.86       20.74      1.41 o 
   7   4  13      353.14      331.56      4.48 o 
   8   4  13        0.90        3.79      1.48 o 
   9   4  13        0.90        2.57      1.60 o 
   1   5  13       30.56       31.64      1.55 o 
   2   5  13        5.97        7.86      1.12 o 
   3   5  13      527.99      509.48      6.16 o 
   4   5  13      134.14      124.38      3.01 o 
   5   5  13       49.20       52.23      1.90 o 
   6   5  13        0.24       -0.82      0.82 o 
   7   5  13       39.69       41.48      2.21 o 
   8   5  13       31.24       37.84      3.85 o 
   9   5  13        0.36       -0.95      3.62 o 
   0   6  13       18.65       16.70      1.94 o 
   1   6  13       36.09       34.91      1.74 o 
   2   6  13       77.82       85.18      2.60 o 
   3   6  13      247.25      237.90      4.23 o 
   4   6  13        0.63        1.62      1.10 o 
   5   6  13       65.43       55.71      2.23 o 
   6   6  13        1.02        1.33      1.09 o 
   7   6  13        2.49        1.75      1.62 o 
   8   6  13       19.53       14.40      5.09 o 
   1   7  13       29.56       29.13      2.07 o 
   2   7  13       18.43       16.96      1.76 o 
   3   7  13        0.07        1.75      1.27 o 
   4   7  13        0.08       -0.15      1.20 o 
   5   7  13       53.28       60.42      7.12 o 
   6   7  13        0.46       -0.12      4.10 o 
   7   7  13        1.58        2.47      3.86 o 
   8   7  13        8.67        2.47      4.53 o 
   0   8  13       23.55       39.10      7.40 o 
   1   8  13        2.50        3.46      2.24 o 
   2   8  13       23.79       21.97      3.28 o 
   3   8  13        0.14        2.14      2.93 o 
   4   8  13       16.61       16.21      7.26 o 
   5   8  13        1.04        3.06      4.46 o 
   6   8  13       22.58       24.07      6.88 o 
   7   8  13        8.21       12.05      5.73 o 
   8   8  13        0.41        3.86      4.61 o 
   9   8  13        0.07       -4.18      4.18 o 
   1   9  13        7.23        8.14      3.58 o 
   2   9  13       78.73       85.61      7.30 o 
   3   9  13        2.75        1.51      3.11 o 
   4   9  13        4.68       11.18      3.99 o 
   5   9  13        0.52       -4.22      4.38 o 
   6   9  13        5.93       -2.47      4.50 o 
   7   9  13        6.86        5.17      5.97 o 
   8   9  13        4.08       14.16      6.84 o 
   0  10  13        3.41       14.68      6.21 o 
   1  10  13        1.94        2.35      3.27 o 
   2  10  13        5.73        0.48      3.47 o 
   3  10  13        8.77       10.41      3.97 o 
   4  10  13        1.30        2.19      5.09 o 
   5  10  13        8.50       -1.15      5.33 o 
   0   0  14     4225.30     4319.71     43.79 o 
   1   0  14      355.84      415.73      4.87 o 
   2   0  14      927.73     1014.80      9.54 o 
   3   0  14      125.68      134.18      2.36 o 
   4   0  14      201.58      199.02      3.28 o 
   5   0  14      206.33      192.99      4.16 o 
   6   0  14      222.71      223.23      4.71 o 
   7   0  14      402.81      421.57      7.04 o 
   8   0  14        0.09       -1.15      1.15 o 
   9   0  14        2.21        2.13      1.50 o 
  10   0  14       73.77       75.26      4.48 o 
   1   1  14       30.50       49.18      1.03 o 
   2   1  14       11.00       15.89      0.78 o 
   3   1  14        0.16        0.90      0.52 o 
   4   1  14      522.58      533.51      4.74 o 
   5   1  14        1.11        1.96      0.67 o 
   6   1  14        0.24        0.09      0.78 o 
   7   1  14      474.25      437.69      6.58 o 
   8   1  14       45.65       43.48      2.01 o 
   9   1  14        0.89        0.40      0.97 o 
  10   1  14       16.37       25.07      2.20 o 
  11   1  14       11.89       15.63      4.69 o 
   0   2  14       67.27       66.00      1.80 o 
   1   2  14        5.48        2.82      0.52 o 
   2   2  14      476.70      475.36      3.95 o 
   3   2  14       26.45       32.71      1.07 o 
   4   2  14      539.13      560.82      5.34 o 
   5   2  14      126.35      110.47      2.19 o 
   6   2  14       48.12       53.65      2.02 o 
   7   2  14       21.94       25.91      1.64 o 
   8   2  14      101.49      106.19      2.93 o 
   9   2  14      108.08      103.94      3.53 o 
  10   2  14        0.13       -0.77      1.21 o 
   1   3  14       32.42       28.75      1.06 o 
   2   3  14       54.01       56.30      1.47 o 
   3   3  14       74.51       79.42      1.97 o 
   4   3  14       17.69       18.70      1.14 o 
   5   3  14      632.27      595.40      6.70 o 
   6   3  14       33.11       30.54      1.45 o 
   7   3  14      126.51      125.29      3.31 o 
   8   3  14       88.73      104.13      3.17 o 
   9   3  14      139.49      132.90      4.00 o 
  10   3  14       54.25       43.73      4.73 o 
   0   4  14      130.61      124.74      3.57 o 
   1   4  14       55.59       49.07      1.57 o 
   2   4  14        3.95        3.68      0.79 o 
   3   4  14        4.55        4.02      0.83 o 
   4   4  14        0.19        1.09      0.76 o 
   5   4  14      115.27      108.31      2.41 o 
   6   4  14       92.97       85.77      2.24 o 
   7   4  14       76.51       74.80      2.32 o 
   8   4  14       12.02       10.91      1.84 o 
   9   4  14       52.58       51.19      3.65 o 
   1   5  14       55.34       54.72      1.93 o 
   2   5  14       57.22       58.24      2.14 o 
   3   5  14        9.91       12.12      1.22 o 
   4   5  14        0.04        0.40      0.81 o 
   5   5  14        0.04        0.56      0.83 o 
   6   5  14        8.66       10.37      1.31 o 
   7   5  14        0.47        0.31      1.12 o 
   8   5  14        5.28        2.94      2.14 o 
   0   6  14        1.13       -1.08      1.08 o 
   1   6  14       20.08       19.89      1.56 o 
   2   6  14       71.76       69.01      2.47 o 
   3   6  14        1.72        2.76      1.10 o 
   4   6  14       62.63       55.19      2.50 o 
   5   6  14       22.84       23.65      1.93 o 
   6   6  14        0.06        1.36      1.16 o 
   7   6  14       83.65       88.93      4.11 o 
   8   6  14       35.73       41.93      7.00 o 
   1   7  14      100.62      103.71      3.08 o 
   2   7  14        7.94        8.34      1.52 o 
   3   7  14       23.70       28.84      2.18 o 
   4   7  14       25.76       27.87      4.03 o 
   5   7  14       32.78       37.19      4.00 o 
   6   7  14       13.19       16.47      5.61 o 
   7   7  14        5.81       -2.31      4.18 o 
   8   7  14       28.96       37.27      7.40 o 
   0   8  14        2.14        5.37      3.98 o 
   1   8  14        5.51        7.77      2.70 o 
   2   8  14        1.11       -2.46      2.46 o 
   3   8  14       22.03       16.63      3.96 o 
   4   8  14        6.63        8.41      3.42 o 
   5   8  14        0.00        0.00      5.69 o 
   6   8  14        3.16        4.50      4.97 o 
   7   8  14       12.58        6.44      5.29 o 
   8   8  14        0.28       -1.83      4.34 o 
   9   8  14       10.73       11.66      6.32 o 
   1   9  14        5.46        6.51      4.93 o 
   2   9  14       27.25       32.68      9.07 o 
   3   9  14        5.47        4.42      3.57 o 
   4   9  14       23.00       29.66      5.18 o 
   5   9  14        2.71        3.34      4.93 o 
   6   9  14        3.08        1.15      5.01 o 
   7   9  14        6.70       12.21      6.60 o 
   8   9  14        1.75       -5.45      5.45 o 
   0  10  14       16.49       22.40      6.80 o 
   1  10  14        7.82        7.54      3.90 o 
   2  10  14       18.84       33.72      5.75 o 
   3  10  14        4.85        6.96      4.46 o 
   4  10  14        1.61        4.14      5.77 o 
   1   1  15      827.14      804.17      5.52 o 
   2   1  15        0.04        0.32      0.42 o 
   3   1  15        3.14        3.23      0.54 o 
   4   1  15      655.12      610.89      5.78 o 
   5   1  15       26.34       22.85      1.23 o 
   6   1  15      170.67      154.36      3.22 o 
   7   1  15       50.83       50.92      2.09 o 
   8   1  15        6.47        5.26      1.16 o 
   9   1  15        6.07        8.87      1.36 o 
  10   1  15       11.46       15.32      1.96 o 
   0   2  15        1.04        1.70      0.79 o 
   1   2  15      121.98      116.86      1.85 o 
   2   2  15      158.80      158.64      2.10 o 
   3   2  15      121.17      106.50      1.94 o 
   4   2  15       30.00       33.75      1.36 o 
   5   2  15      601.36      590.24      5.72 o 
   6   2  15        3.25        2.34      0.93 o 
   7   2  15      125.06      124.31      3.06 o 
   8   2  15       62.70       70.70      2.53 o 
   9   2  15        7.55       10.94      1.54 o 
  10   2  15        0.26        0.54      2.12 o 
   1   3  15      524.55      522.05      4.84 o 
   2   3  15       28.85       32.13      1.24 o 
   3   3  15      238.61      239.68      3.49 o 
   4   3  15        3.13        2.28      0.75 o 
   5   3  15        0.07        0.78      0.82 o 
   6   3  15      105.77      100.08      2.31 o 
   7   3  15       24.18       14.20      1.45 o 
   8   3  15       14.60       20.71      1.70 o 
   9   3  15       49.18       56.36      2.94 o 
  10   3  15        1.08       -3.50      3.50 o 
   0   4  15        6.79        4.27      1.25 o 
   1   4  15       21.06       24.57      1.28 o 
   2   4  15       62.69       59.10      1.78 o 
   3   4  15       22.03       19.97      1.30 o 
   4   4  15      141.49      137.49      2.67 o 
   5   4  15       62.76       62.90      1.99 o 
   6   4  15       94.76       86.77      2.33 o 
   7   4  15      239.27      249.56      4.34 o 
   8   4  15        7.18        8.13      1.78 o 
   1   5  15       34.69       37.83      1.73 o 
   2   5  15      194.34      190.52      3.89 o 
   3   5  15      357.23      360.21      5.22 o 
   4   5  15      203.16      191.62      3.50 o 
   5   5  15       95.60       88.74      2.73 o 
   6   5  15        0.14       -0.17      0.93 o 
   7   5  15       16.47       18.93      1.69 o 
   8   5  15       61.27       51.12      7.68 o 
   0   6  15       21.30       20.15      2.11 o 
   1   6  15       29.51       24.66      1.72 o 
   2   6  15       80.50       80.30      2.65 o 
   3   6  15        0.04       -0.54      0.98 o 
   4   6  15        2.96        2.51      1.26 o 
   5   6  15       48.78       48.99      2.79 o 
   6   6  15        7.06        3.00      1.54 o 
   7   6  15       11.18       16.81      3.11 o 
   8   6  15        0.42       -3.10      3.10 o 
   1   7  15       72.67       81.34      2.87 o 
   2   7  15        0.18       -0.12      1.17 o 
   3   7  15      155.91      154.89      7.57 o 
   4   7  15        1.18       -0.11      2.20 o 
   5   7  15        0.10       -0.38      2.59 o 
   6   7  15        4.51        3.70      4.53 o 
   7   7  15       12.16       10.78      5.37 o 
   8   7  15        5.17        3.42      4.73 o 
   0   8  15        2.28        5.41      3.98 o 
   1   8  15       68.10       80.53      6.82 o 
   2   8  15       24.26       19.49      4.38 o 
   3   8  15       17.73       13.00      4.69 o 
   4   8  15        3.58        4.88      3.39 o 
   5   8  15        8.89       19.02      4.32 o 
   6   8  15        0.32        4.57      5.21 o 
   7   8  15        0.36        3.22      4.97 o 
   8   8  15        1.21        2.47      4.61 o 
   1   9  15        0.14        2.72      3.08 o 
   2   9  15       62.19       59.31      6.48 o 
   3   9  15        4.24        2.49      3.19 o 
   4   9  15        1.63        4.18      3.47 o 
   5   9  15       31.09       40.42      8.63 o 
   6   9  15       10.47       17.82      6.60 o 
   7   9  15        5.39        6.72      6.21 o 
   8   9  15        6.54        1.11      6.05 o 
   0  10  15       49.00       53.66      9.67 o 
   1  10  15       14.99       24.73      5.32 o 
   2  10  15        0.69        1.71      9.01 o 
   3  10  15        0.75        2.13      3.50 o 
   0   0  16      729.51      731.35     10.25 o 
   1   0  16      551.17      545.70      5.74 o 
   2   0  16       17.06       17.08      1.20 o 
   3   0  16       48.15       52.31      1.83 o 
   4   0  16      484.38      477.72      6.49 o 
   5   0  16      197.44      160.17      3.97 o 
   6   0  16     1309.89     1172.83     14.08 o 
   7   0  16      341.54      316.80      7.08 o 
   8   0  16       68.42       84.73      3.93 o 
   9   0  16       74.73       64.91      3.68 o 
  10   0  16        0.37        6.02      2.65 o 
   1   1  16      384.39      377.18      3.34 o 
   2   1  16      144.95      153.22      2.00 o 
   3   1  16        0.02       -0.42      0.46 o 
   4   1  16      184.06      167.87      2.51 o 
   5   1  16       10.46       16.22      1.34 o 
   6   1  16      209.97      188.59      3.64 o 
   7   1  16      137.78      131.24      2.96 o 
   8   1  16      230.14      211.13      3.90 o 
   9   1  16        8.99       11.05      1.47 o 
  10   1  16      120.58      103.90      5.17 o 
  11   1  16       44.14       56.05      7.36 o 
   0   2  16       57.73       56.44      2.06 o 
   1   2  16       23.39       25.75      0.99 o 
   2   2  16      120.17      115.00      1.83 o 
   3   2  16      201.13      188.99      3.26 o 
   4   2  16      532.38      501.69      5.14 o 
   5   2  16       23.36       20.62      1.29 o 
   6   2  16        4.99        7.70      1.17 o 
   7   2  16       15.79       13.98      1.44 o 
   8   2  16       87.71       83.87      2.78 o 
   9   2  16        2.45        3.51      1.30 o 
  10   2  16        0.09        0.54      2.40 o 
   1   3  16       65.53       58.60      1.69 o 
   2   3  16        8.51        6.37      0.87 o 
   3   3  16       86.60       82.06      2.00 o 
   4   3  16       19.02       26.76      1.37 o 
   5   3  16       14.06       16.01      1.23 o 
   6   3  16        4.48        4.17      1.05 o 
   7   3  16       12.39       10.78      1.35 o 
   8   3  16      386.00      377.25      5.89 o 
   9   3  16       10.26        9.16      1.86 o 
   0   4  16       15.13       18.73      1.87 o 
   1   4  16       41.07       37.06      1.63 o 
   2   4  16      386.50      361.79      4.67 o 
   3   4  16      208.49      191.02      3.33 o 
   4   4  16       75.33       72.36      2.08 o 
   5   4  16       65.38       63.36      2.04 o 
   6   4  16       46.65       51.55      1.94 o 
   7   4  16       68.64       66.97      2.82 o 
   8   4  16        6.98       14.83      2.14 o 
   1   5  16       38.41       40.36      1.80 o 
   2   5  16      303.24      294.74      4.68 o 
   3   5  16        0.07        1.04      1.00 o 
   4   5  16      140.62      132.57      3.12 o 
   5   5  16        1.09       -0.84      0.84 o 
   6   5  16        6.50        5.99      1.19 o 
   7   5  16       19.25       18.75      2.12 o 
   0   6  16      176.38      181.51      5.04 o 
   1   6  16       20.20       24.07      1.76 o 
   2   6  16       41.17       42.24      2.15 o 
   3   6  16        4.80        5.50      1.26 o 
   4   6  16       34.30       35.65      2.25 o 
   5   6  16       36.46       33.55      2.22 o 
   6   6  16        0.01        1.19      1.65 o 
   7   6  16        0.58       -1.43      4.18 o 
   1   7  16       35.42       38.94      2.90 o 
   2   7  16        9.44        6.40      2.62 o 
   3   7  16        1.35        0.96      2.70 o 
   4   7  16       28.95       35.14      4.92 o 
   5   7  16        0.09        1.07      2.72 o 
   6   7  16       16.67       11.85      3.66 o 
   7   7  16        0.05        0.76      4.50 o 
   8   7  16       49.58       56.65      8.55 o 
   0   8  16      156.79      173.33     12.97 o 
   1   8  16       16.29       16.95      4.22 o 
   2   8  16        5.50        8.74      3.56 o 
   3   8  16       12.43       11.51      3.66 o 
   4   8  16        3.81        7.03      5.99 o 
   5   8  16       29.86       27.39      7.16 o 
   6   8  16        1.93        3.06      4.93 o 
   7   8  16        8.15        4.53      5.29 o 
   8   8  16        0.72       -2.59      4.50 o 
   1   9  16        0.30        0.28      3.06 o 
   2   9  16        0.83        2.97      3.38 o 
   3   9  16       10.94       10.10      3.95 o 
   4   9  16        0.56        0.51      3.25 o 
   5   9  16        0.01        0.80      4.73 o 
   6   9  16        5.63        3.22      5.21 o 
   7   9  16        0.07        5.25      6.40 o 
   0  10  16       14.50       16.03      7.04 o 
   1  10  16        1.43        5.84      4.02 o 
   2  10  16        0.38        6.44      4.10 o 
   3  10  16        0.28        2.45      3.49 o 
   1   1  17      211.90      183.89      2.34 o 
   2   1  17       34.45       43.26      1.19 o 
   3   1  17      136.33      120.39      2.04 o 
   4   1  17       18.21       14.08      1.00 o 
   5   1  17      188.33      183.85      3.34 o 
   6   1  17      125.38      120.04      2.81 o 
   7   1  17        2.37        0.68      0.93 o 
   8   1  17       79.11       75.71      2.52 o 
   9   1  17        1.33        2.04      1.17 o 
  10   1  17        2.12        2.16      1.94 o 
  11   1  17        1.00       -3.42      3.42 o 
   0   2  17       77.93       84.10      2.31 o 
   1   2  17        2.64        3.16      0.64 o 
   2   2  17       20.00       20.05      0.97 o 
   3   2  17      475.88      461.10      5.13 o 
   4   2  17       76.53       67.42      1.85 o 
   5   2  17     1224.75     1076.65     10.32 o 
   6   2  17       25.27       27.48      1.73 o 
   7   2  17       21.87       22.72      1.72 o 
   8   2  17       45.94       46.08      2.24 o 
   9   2  17       19.41       19.72      1.91 o 
  11   2  17        4.74        4.61      4.14 o 
   1   3  17        1.81        4.18      0.81 o 
   2   3  17        1.98        5.88      0.87 o 
   3   3  17      411.47      381.77      4.52 o 
   4   3  17        5.70        4.43      0.93 o 
   5   3  17       12.80       14.83      1.21 o 
   6   3  17       38.24       33.11      1.90 o 
   7   3  17      126.08      116.83      3.18 o 
   8   3  17       42.60       39.82      2.64 o 
   9   3  17       18.84       16.05      3.53 o 
   0   4  17      108.72      108.48      3.58 o 
   1   4  17       20.75       21.85      1.42 o 
   2   4  17       46.60       39.52      1.90 o 
   3   4  17      125.62      107.71      2.59 o 
   4   4  17       22.61       20.54      1.45 o 
   5   4  17       20.19       16.86      1.33 o 
   6   4  17        8.56        8.76      1.18 o 
   7   4  17       38.38       31.03      2.01 o 
   8   4  17       17.08       20.78      3.00 o 
   1   5  17      171.91      168.40      3.56 o 
   2   5  17       96.37       89.43      2.73 o 
   3   5  17      187.49      181.85      3.75 o 
   4   5  17       80.99       87.19      2.55 o 
   5   5  17       14.16       15.63      1.46 o 
   6   5  17       59.26       51.83      2.10 o 
   7   5  17       56.59       54.58      3.30 o 
   0   6  17       18.93       22.65      2.34 o 
   1   6  17        8.57        8.34      1.34 o 
   2   6  17        0.37        0.66      1.06 o 
   3   6  17      242.67      228.54      4.44 o 
   4   6  17       34.34       29.72      2.00 o 
   5   6  17        7.65        3.22      1.80 o 
   6   6  17        0.01       -2.30      2.30 o 
   7   6  17       11.26        5.29      5.13 o 
   1   7  17        0.00        1.07      1.58 o 
   2   7  17        3.31        0.00      1.95 o 
   3   7  17       66.32       80.08      6.44 o 
   4   7  17        3.26        3.46      2.92 o 
   5   7  17      175.16      196.28      9.48 o 
   6   7  17        0.29        0.97      3.54 o 
   7   7  17       32.44       46.18      8.19 o 
   8   7  17       41.72       32.50      7.20 o 
   0   8  17        1.24       -0.60      4.18 o 
   1   8  17      174.43      186.28      9.56 o 
   2   8  17       12.87       11.87      3.94 o 
   3   8  17        3.05        6.44      3.56 o 
   4   8  17       14.69       22.97      4.67 o 
   5   8  17        3.45        6.22      4.57 o 
   6   8  17        0.24        5.69      4.89 o 
   7   8  17       17.57        5.21      5.29 o 
   8   8  17        0.96       11.18      6.17 o 
   1   9  17       35.40       40.14      5.95 o 
   2   9  17        0.40        8.43      4.22 o 
   3   9  17        0.00       -2.51      6.74 o 
   4   9  17        2.00       -2.30      3.25 o 
   5   9  17       44.75       44.75      8.59 o 
   6   9  17        2.04       -5.01      5.01 o 
   7   9  17        7.75        8.43      6.60 o 
   0  10  17        4.77        3.90      5.49 o 
   1  10  17       42.98       47.96      6.82 o 
   2  10  17        8.20       11.09      4.21 o 
   3  10  17        2.38        4.57      5.61 o 
   0   0  18     1314.17     1278.74     19.04 o 
   1   0  18     1642.66     1481.54     13.54 o 
   2   0  18     1441.12     1382.02     12.88 o 
   3   0  18      107.43      106.06      2.77 o 
   4   0  18     1107.02      996.76     12.80 o 
   5   0  18      222.74      191.06      4.86 o 
   6   0  18      236.81      210.40      5.75 o 
   7   0  18       25.10       21.10      2.41 o 
   8   0  18        7.89       16.48      2.35 o 
   9   0  18       19.34       21.39      2.64 o 
  10   0  18       45.40       39.83      4.60 o 
   1   1  18      183.49      156.88      2.14 o 
   2   1  18       48.43       48.96      1.29 o 
   3   1  18       10.31       12.25      0.92 o 
   4   1  18      227.97      199.92      2.92 o 
   5   1  18      217.20      184.42      3.44 o 
   6   1  18      173.95      158.23      3.29 o 
   7   1  18       27.53       18.58      1.50 o 
   8   1  18       18.55       21.51      1.77 o 
   9   1  18        6.57        3.77      1.29 o 
  10   1  18        1.76       -2.18      2.18 o 
  11   1  18       17.20       22.56      5.89 o 
   0   2  18       21.54       21.71      1.45 o 
   1   2  18      679.91      618.29      5.13 o 
   2   2  18      409.19      379.95      3.90 o 
   3   2  18       68.47       53.19      1.69 o 
   4   2  18        0.39       -0.23      0.78 o 
   5   2  18      292.19      281.36      4.99 o 
   6   2  18       74.39       84.29      2.64 o 
   7   2  18       73.80       73.45      2.63 o 
   8   2  18        3.39        2.26      1.18 o 
   9   2  18        0.05        1.37      1.75 o 
  10   2  18        0.01        1.19      3.34 o 
  11   2  18       12.81       22.24      5.89 o 
   1   3  18      420.48      402.65      4.64 o 
   2   3  18        2.64        1.52      0.79 o 
   3   3  18      678.71      644.21      6.71 o 
   4   3  18       42.39       34.72      1.58 o 
   5   3  18      137.36      118.73      2.74 o 
   6   3  18       30.18       30.60      1.89 o 
   7   3  18        8.98        8.61      1.37 o 
   8   3  18       53.84       51.81      2.48 o 
   9   3  18        1.33        0.98      3.22 o 
   0   4  18      220.90      195.23      4.88 o 
   1   4  18      293.66      283.08      4.22 o 
   2   4  18      788.00      772.88      8.30 o 
   3   4  18      163.47      152.38      3.10 o 
   4   4  18       12.09        9.63      1.21 o 
   5   4  18        1.43        1.13      0.90 o 
   6   4  18       19.19       21.46      1.65 o 
   7   4  18       78.29       84.98      2.98 o 
   8   4  18       17.57       20.11      3.67 o 
   1   5  18       12.05       10.86      1.40 o 
   2   5  18       52.59       49.89      2.21 o 
   3   5  18        0.50        1.87      1.32 o 
   4   5  18      218.97      214.13      4.20 o 
   5   5  18       87.88       85.84      3.04 o 
   6   5  18       12.14       15.02      1.78 o 
   7   5  18        5.04       13.01      2.45 o 
   0   6  18      604.55      601.96     11.54 o 
   1   6  18       42.51       44.79      2.29 o 
   2   6  18       23.73       21.21      1.81 o 
   3   6  18      111.66      115.47      3.29 o 
   4   6  18       30.66       28.71      2.34 o 
   5   6  18        7.33        8.94      2.79 o 
   6   6  18       90.14       93.09      6.82 o 
   7   6  18        7.73       12.74      3.71 o 
   1   7  18      114.77      131.54      6.25 o 
   2   7  18       26.20       27.30      3.53 o 
   3   7  18       28.13       27.78      5.97 o 
   4   7  18        5.96        8.10      3.48 o 
   5   7  18        0.78       -2.67      2.67 o 
   6   7  18        6.65       12.29      3.68 o 
   7   7  18        3.17        0.56      4.50 o 
   0   8  18       84.04       89.11     10.46 o 
   1   8  18        1.46        7.64      3.36 o 
   2   8  18        3.64        3.56      4.93 o 
   3   8  18        0.13        4.78      4.87 o 
   4   8  18        0.01        1.49      6.09 o 
   5   8  18       74.83       79.22      7.05 o 
   6   8  18       10.24       20.57      6.64 o 
   7   8  18        2.59        8.99      5.57 o 
   8   8  18        3.09        0.44      4.69 o 
   1   9  18        4.32        5.91      5.31 o 
   2   9  18        3.04        4.19      3.45 o 
   3   9  18        0.81        1.85      3.42 o 
   4   9  18       10.28       12.54      4.43 o 
   5   9  18       56.68       64.88     10.62 o 
   6   9  18        1.34        6.76      6.40 o 
   1   1  19       10.83        7.29      0.85 o 
   2   1  19       76.20       75.72      1.68 o 
   3   1  19      307.40      326.23      3.66 o 
   4   1  19      489.55      435.13      5.17 o 
   5   1  19        0.92        0.44      0.85 o 
   6   1  19       69.98       51.70      2.10 o 
   7   1  19       14.68       13.05      1.39 o 
   8   1  19       36.80       33.31      2.13 o 
   9   1  19       83.26      101.36      4.63 o 
  10   1  19       13.02       11.61      3.30 o 
  11   1  19        2.22       -2.19      3.62 o 
   0   2  19     1013.53      935.51      9.84 o 
   1   2  19      464.40      419.14      4.08 o 
   2   2  19      251.29      221.51      2.99 o 
   3   2  19        1.92        1.42      0.85 o 
   4   2  19      506.55      456.63      6.47 o 
   5   2  19      113.35      102.46      2.83 o 
   6   2  19       61.95       65.92      2.46 o 
   7   2  19       65.28       66.25      2.60 o 
   8   2  19       15.66       17.11      1.74 o 
   9   2  19        0.16        5.71      2.21 o 
  10   2  19       14.25        3.90      4.02 o 
  11   2  19       31.16       40.26      7.24 o 
  12   2  19        3.62       11.73      5.37 o 
   1   3  19      121.62      131.94      2.59 o 
   2   3  19      395.57      387.84      4.94 o 
   3   3  19      573.10      571.15      6.32 o 
   4   3  19       90.22       90.91      2.58 o 
   5   3  19       73.25       65.65      2.23 o 
   6   3  19       90.03       82.24      2.77 o 
   7   3  19        4.29        3.59      1.21 o 
   8   3  19       30.96       32.17      2.71 o 
   9   3  19      146.27      145.52     10.66 o 
  12   3  19        0.78       -3.78      3.78 o 
   0   4  19      114.84      117.25      3.90 o 
   1   4  19      533.87      518.84      6.10 o 
   2   4  19      350.06      343.70      5.46 o 
   3   4  19        1.03        1.22      0.93 o 
   4   4  19        3.56        4.52      1.07 o 
   5   4  19       92.44      101.28      2.87 o 
   6   4  19       82.10       77.85      2.69 o 
   7   4  19       51.83       63.92      5.34 o 
   8   4  19       22.14       25.94      5.93 o 
   1   5  19       87.57       87.02      2.77 o 
   2   5  19        0.56       -0.07      1.02 o 
   3   5  19       14.07       13.70      1.51 o 
   4   5  19      247.69      238.86      4.53 o 
   5   5  19      204.50      207.43      4.00 o 
   6   5  19        0.19        1.41      1.48 o 
   7   5  19       74.50       90.26      9.43 o 
   0   6  19        4.08        1.83      1.93 o 
   1   6  19       73.44       66.19      2.66 o 
   2   6  19      371.87      357.93      5.79 o 
   3   6  19       13.21       16.34      2.15 o 
   4   6  19        2.81        1.36      1.76 o 
   5   6  19        1.36        5.73      3.13 o 
   6   6  19       71.46       62.26      5.86 o 
   7   6  19        2.64        1.43      2.98 o 
   1   7  19       27.44       23.50      4.65 o 
   2   7  19       11.38        4.56      3.13 o 
   3   7  19       39.28       41.83      5.44 o 
   4   7  19       61.70       52.30      5.94 o 
   5   7  19        1.71        3.94      6.66 o 
   6   7  19        0.00       -0.95      3.01 o 
   7   7  19        4.18        5.17      5.61 o 
   0   8  19       85.55       94.08     11.06 o 
   1   8  19        0.42       -0.58      3.88 o 
   2   8  19        3.55        9.16      3.80 o 
   3   8  19       18.77       25.25      5.10 o 
   4   8  19      111.68      128.45      8.78 o 
   5   8  19        6.58        3.97      4.04 o 
   6   8  19       57.57       69.70      9.83 o 
   7   8  19       10.25       13.37      6.09 o 
   1   9  19        4.24        2.29      3.29 o 
   2   9  19       77.86       77.26      7.66 o 
   3   9  19        3.57        5.82      5.17 o 
   4   9  19        8.01        5.40      7.76 o 
   5   9  19        0.17        4.66      3.84 o 
   0   0  20     2839.28     2437.74     31.87 o 
   1   0  20       55.58       58.29      3.23 o 
   2   0  20      598.54      575.91      7.69 o 
   3   0  20        0.66        3.10      1.04 o 
   4   0  20       20.08        8.49      1.47 o 
   5   0  20      178.23      173.41      4.57 o 
   6   0  20        0.68       -0.82      1.26 o 
   7   0  20       11.15       12.63      2.14 o 
   8   0  20      105.03      101.41      4.61 o 
   9   0  20       10.20       13.88      4.77 o 
  10   0  20       99.61      109.72      9.63 o 
  11   0  20       29.55       28.72      6.60 o 
   1   1  20        4.21        2.89      0.75 o 
   2   1  20     1530.12     1444.01     10.10 o 
   3   1  20      318.19      301.39      4.58 o 
   4   1  20      154.58      136.55      3.39 o 
   5   1  20        3.93        4.99      1.09 o 
   6   1  20      261.09      225.26      4.22 o 
   7   1  20        5.16        2.74      1.19 o 
   8   1  20       14.35       16.26      1.73 o 
   9   1  20       28.79       34.64      3.72 o 
  10   1  20      101.81      115.63      7.38 o 
  11   1  20       18.37       23.99      6.48 o 
   0   2  20     1323.80     1276.09     12.57 o 
   1   2  20       38.88       36.91      1.35 o 
   2   2  20      678.64      629.22      5.93 o 
   3   2  20       15.44       16.58      1.40 o 
   4   2  20       94.86       88.48      2.39 o 
   5   2  20      126.31      120.82      3.68 o 
   6   2  20       73.91       67.74      2.56 o 
   7   2  20       84.64       85.11      3.18 o 
   8   2  20        1.37        2.51      1.28 o 
   9   2  20       12.29       12.69      9.27 o 
  10   2  20       47.48       54.62      5.48 o 
  11   2  20        0.70       -0.60      3.98 o 
  12   2  20       22.75       39.98      7.84 o 
   1   3  20      310.13      294.56      3.83 o 
   2   3  20        0.03       -0.68      0.91 o 
   3   3  20       49.68       51.11      2.31 o 
   4   3  20      213.30      179.22      3.62 o 
   5   3  20        4.93        2.13      1.04 o 
   6   3  20       22.63       24.01      2.15 o 
   7   3  20       12.32        8.16      1.50 o 
   8   3  20       77.22       67.82      5.84 o 
   9   3  20        1.92        1.07      3.82 o 
  12   3  20        3.09        9.79      4.93 o 
   0   4  20       38.56       37.30      2.59 o 
   1   4  20       59.53       61.57      2.36 o 
   2   4  20      412.73      381.55      5.55 o 
   3   4  20       10.42       13.48      1.37 o 
   4   4  20      153.31      158.55      3.33 o 
   5   4  20       23.88       19.86      1.66 o 
   6   4  20        1.22        1.76      1.29 o 
   7   4  20       19.15       23.35      2.85 o 
   8   4  20       78.69       94.68      9.59 o 
   1   5  20        4.69        6.94      1.32 o 
   2   5  20       64.16       66.53      2.59 o 
   3   5  20        0.67       -0.98      0.98 o 
   4   5  20       15.82       11.16      1.50 o 
   5   5  20        6.23        8.51      1.93 o 
   6   5  20        0.03       -2.25      2.25 o 
   7   5  20       15.79       18.02      5.53 o 
   8   5  20       11.82       27.09      6.44 o 
   0   6  20       22.58       23.08      4.38 o 
   1   6  20       17.69       18.13      2.40 o 
   2   6  20        0.00        2.44      1.73 o 
   3   6  20        0.09       -0.85      1.98 o 
   4   6  20       90.25      108.24      7.38 o 
   5   6  20        8.68       10.71      3.43 o 
   6   6  20      120.85      130.41      8.09 o 
   7   6  20       33.09       34.93      7.28 o 
   1   7  20      103.05       97.28      7.33 o 
   2   7  20       30.89       42.65      5.65 o 
   3   7  20        7.11        4.50      4.93 o 
   4   7  20       99.61      105.92      7.83 o 
   5   7  20        0.25        6.60      3.48 o 
   6   7  20       37.11       34.76      5.37 o 
   7   7  20        0.35        1.63      5.17 o 
   0   8  20       23.94       29.76      7.40 o 
   1   8  20        1.15        2.40      3.82 o 
   2   8  20       20.95       12.73      4.22 o 
   3   8  20        0.37        1.27      3.21 o 
   4   8  20        7.67       11.12      4.09 o 
   5   8  20        2.29       -0.32      3.32 o 
   7   8  20       18.51       25.42      7.36 o 
   1   9  20        3.01        2.74      3.45 o 
   2   9  20        7.04        6.01      4.26 o 
   3   9  20        7.45        3.97      4.20 o 
   4   9  20       21.70       25.31      5.43 o 
   5   9  20        2.23       10.70      5.69 o 
   1   1  21       35.18       25.01      1.30 o 
   2   1  21       72.06       69.61      1.79 o 
   3   1  21       67.91       74.24      2.16 o 
   4   1  21       51.70       47.26      1.98 o 
   5   1  21       75.66       71.98      2.41 o 
   6   1  21        0.79       -0.65      0.94 o 
   7   1  21        4.22        2.93      1.49 o 
   8   1  21        3.27        0.66      1.65 o 
   9   1  21       33.60       35.51      4.75 o 
  10   1  21       37.33       51.62      7.56 o 
  11   1  21        0.65        6.68      4.50 o 
   0   2  21     1412.55     1383.32     13.56 o 
   1   2  21      231.75      202.30      3.10 o 
   2   2  21       10.95        8.80      1.13 o 
   3   2  21      145.84      134.82      2.88 o 
   4   2  21       11.95       21.41      1.49 o 
   5   2  21       40.96       34.20      1.87 o 
   6   2  21       18.11       20.59      1.65 o 
   7   2  21       13.12        9.25      1.37 o 
   8   2  21       89.68       96.08      5.20 o 
   9   2  21        0.00        1.45      2.40 o 
  10   2  21        0.76       -0.37      2.51 o 
  11   2  21        0.95       -1.03      4.30 o 
  12   2  21       95.67      111.78     11.30 o 
   1   3  21        0.41        0.73      0.82 o 
   2   3  21      285.91      289.36      4.34 o 
   3   3  21       32.41       35.02      1.89 o 
   4   3  21      112.43      104.45      2.83 o 
   5   3  21       66.72       65.38      2.79 o 
   6   3  21       19.35       18.96      2.10 o 
   7   3  21        0.46        2.42      1.64 o 
   8   3  21       26.56       26.57      6.13 o 
   9   3  21       26.94       34.37      6.92 o 
  11   3  21        3.85        3.54      4.26 o 
  12   3  21        4.38        2.31      4.46 o 
   0   4  21      214.19      196.36      5.20 o 
   1   4  21      212.43      206.15      4.05 o 
   2   4  21      166.36      153.02      3.54 o 
   3   4  21       10.25        8.41      1.34 o 
   4   4  21       43.59       48.50      2.24 o 
   5   4  21       39.33       38.43      2.30 o 
   6   4  21       28.19       25.58      4.40 o 
   7   4  21        3.22        9.31      4.30 o 
   8   4  21       82.95       87.68      9.63 o 
   1   5  21        0.84        0.59      1.14 o 
   2   5  21      103.60      105.02      3.38 o 
   3   5  21       19.76       18.70      1.79 o 
   4   5  21      146.23      140.99      4.91 o 
   5   5  21       19.53       16.67      3.18 o 
   6   5  21       18.67       16.45      3.89 o 
   7   5  21       12.31       14.04      5.45 o 
   8   5  21       33.88       47.86      8.08 o 
   0   6  21        8.43        9.55      5.09 o 
   1   6  21        1.63       -0.92      2.02 o 
   2   6  21       82.70       80.00      5.30 o 
   3   6  21       21.89       23.46      5.13 o 
   4   6  21        0.41        5.73      3.10 o 
   5   6  21        3.30        2.10      3.13 o 
   6   6  21       44.18       55.30     11.56 o 
   7   6  21       22.89       26.10      6.76 o 
   1   7  21       28.91       30.98      5.07 o 
   2   7  21       12.15       17.33      7.50 o 
   3   7  21        2.81        4.09      3.36 o 
   4   7  21       71.25       68.32      6.74 o 
   5   7  21       11.88        9.31      3.82 o 
   6   7  21        0.36       -0.54      3.21 o 
   7   7  21        0.06       -2.11      5.05 o 
   0   8  21       26.96       38.83      8.12 o 
   1   8  21        8.82        4.36      3.83 o 
   2   8  21        0.38        3.77      3.59 o 
   3   8  21        4.76        8.72      5.25 o 
   4   8  21       11.27        1.51      3.78 o 
   5   8  21       32.98       35.40      6.70 o 
   6   8  21        0.01       -1.28      3.57 o 
   7   8  21        2.07       11.42      7.16 o 
   1   9  21        0.42        0.82      3.60 o 
   2   9  21        4.12       13.04      4.97 o 
   3   9  21       14.22       13.65      5.02 o 
   4   9  21        2.02        4.34      5.13 o 
   0   0  22      285.99      282.90      7.38 o 
   1   0  22      586.59      537.61      7.60 o 
   2   0  22       47.84       50.53      2.37 o 
   3   0  22       12.24       12.17      1.81 o 
   4   0  22       32.77       30.35      2.24 o 
   5   0  22       18.15       32.24      3.29 o 
   6   0  22        0.00       -1.32      1.32 o 
   7   0  22        1.37       -1.29      1.53 o 
   8   0  22       11.23       17.34      5.45 o 
   9   0  22       34.16       41.73      7.24 o 
  10   0  22       24.77       33.81      6.92 o 
  11   0  22       97.83      124.12     11.70 o 
   1   1  22      120.34      105.58      2.27 o 
   2   1  22        3.75        1.06      0.71 o 
   3   1  22       35.93       34.03      1.67 o 
   4   1  22        1.22        2.26      0.96 o 
   5   1  22       56.18       45.42      2.07 o 
   6   1  22        6.18        3.31      1.12 o 
   7   1  22        1.22        1.72      1.18 o 
   8   1  22        5.46        6.85      2.94 o 
   9   1  22        2.71        4.33      2.91 o 
  10   1  22       16.91       29.31      7.44 o 
  11   1  22        8.30        7.84      5.01 o 
   0   2  22       10.92       14.44      1.68 o 
   1   2  22      106.34      104.22      2.31 o 
   2   2  22        3.14        1.28      0.89 o 
   3   2  22       26.11       19.76      1.46 o 
   4   2  22       10.44        9.89      1.26 o 
   5   2  22        4.04        3.58      1.15 o 
   6   2  22       75.19       67.87      2.54 o 
   7   2  22        0.07       -1.28      1.28 o 
   8   2  22       31.60       23.23      4.19 o 
   9   2  22        6.21        7.95      3.14 o 
  10   2  22       10.40        8.49      3.47 o 
  11   2  22        0.05       -2.35      3.74 o 
  12   2  22        1.17        1.79      4.77 o 
   1   3  22       24.45       20.36      1.33 o 
   2   3  22        7.44        8.34      1.20 o 
   3   3  22      107.39      102.43      2.85 o 
   4   3  22      114.37      107.96      2.95 o 
   5   3  22        0.24       -0.56      1.13 o 
   6   3  22       38.41       39.35      2.67 o 
   7   3  22       32.26       34.13      5.41 o 
   8   3  22      102.26      117.91     11.06 o 
   9   3  22       21.07       29.44      6.72 o 
  10   3  22       20.22       16.71      5.81 o 
  11   3  22       13.84       16.83      6.17 o 
  12   3  22       42.12       61.54      9.59 o 
   0   4  22       96.16       82.67      4.04 o 
   1   4  22        1.11        0.58      1.01 o 
   2   4  22       38.25       37.89      2.06 o 
   3   4  22       50.36       49.39      2.30 o 
   4   4  22       19.55       20.75      1.73 o 
   5   4  22       10.70       14.82      2.39 o 
   6   4  22        1.12        4.02      3.78 o 
   7   4  22        3.46        9.51      4.65 o 
   8   4  22        2.01        2.43      3.82 o 
   9   4  22       39.62       44.63      7.80 o 
   1   5  22       11.26       11.39      1.59 o 
   2   5  22        4.21        3.96      1.43 o 
   3   5  22       63.65       71.61      3.79 o 
   4   5  22       42.24       43.85      5.69 o 
   5   5  22        3.69        2.95      3.11 o 
   6   5  22        3.84        8.99      4.81 o 
   7   5  22        0.25       -0.52      3.98 o 
   8   5  22        2.85        9.51      5.09 o 
   0   6  22        9.89        6.60      4.69 o 
   1   6  22        4.68        8.02      3.32 o 
   2   6  22        3.95        6.78      3.35 o 
   3   6  22       17.41       21.74      4.33 o 
   4   6  22       18.64       15.02      5.77 o 
   5   6  22       10.66        9.72      3.72 o 
   6   6  22       22.12       27.86      5.03 o 
   7   6  22       20.60       39.30      7.96 o 
   1   7  22        0.71        5.76      3.46 o 
   2   7  22       21.44       26.34      5.04 o 
   3   7  22       24.52       29.75     13.72 o 
   4   7  22        1.03        6.09      3.46 o 
   5   7  22        1.69        3.37      3.23 o 
   6   7  22        7.29        7.02      4.48 o 
   0   8  22        7.29       15.91      6.32 o 
   1   8  22        3.17       10.12      4.19 o 
   2   8  22        2.05        9.20      5.45 o 
   3   8  22        1.38       -0.66      3.36 o 
   4   8  22        0.48        1.11      3.61 o 
   5   8  22       18.25       19.20      7.68 o 
   6   8  22        6.57        5.43      4.36 o 
   7   8  22        5.56        5.85      6.52 o 
   1   9  22        0.43        2.59      4.24 o 
   2   9  22        0.53        3.62      5.21 o 
   1   1  23       52.21       56.44      1.79 o 
   2   1  23        0.30        1.21      0.71 o 
   3   1  23       28.74       23.59      1.52 o 
   4   1  23        6.47        5.42      1.30 o 
   5   1  23       15.70       15.53      1.69 o 
   6   1  23       43.53       47.40      2.44 o 
   7   1  23       17.01       14.75      3.19 o 
   8   1  23       17.02       17.77      3.88 o 
   9   1  23        9.54       14.80      6.27 o 
  10   1  23        4.36        0.24      3.00 o 
  11   1  23       18.54       23.78      4.85 o 
  12   1  23        2.50       -4.38      4.38 o 
   0   2  23       38.25       31.97      2.14 o 
   1   2  23       53.04       58.42      1.88 o 
   2   2  23       35.39       43.64      1.90 o 
   3   2  23       42.42       41.30      1.89 o 
   4   2  23        0.21        0.16      0.97 o 
   5   2  23        2.79        2.43      1.16 o 
   6   2  23       68.10       64.07      2.89 o 
   7   2  23       16.54       28.89      4.08 o 
   8   2  23        3.38        5.24      3.72 o 
   9   2  23       11.84       22.46      4.36 o 
  10   2  23       10.20        7.27      3.39 o 
  11   2  23        2.73        0.08      4.61 o 
  12   2  23        7.33       13.60      6.40 o 
   1   3  23       10.40       10.25      1.27 o 
   2   3  23       70.02       62.22      2.25 o 
   3   3  23        1.32        0.66      0.91 o 
   4   3  23       24.82       23.48      1.74 o 
   5   3  23       37.67       47.25      2.86 o 
   6   3  23       25.78       20.96      5.77 o 
   7   3  23       61.44       69.97      8.87 o 
   8   3  23        1.01        3.06      2.99 o 
   9   3  23        2.02        0.34      2.85 o 
  10   3  23        0.84        4.02      4.77 o 
  11   3  23        6.53        2.82      4.53 o 
  12   3  23        3.58        7.72      5.49 o 
   0   4  23        3.66        3.90      1.46 o 
   1   4  23        1.21        0.98      1.09 o 
   2   4  23       13.65       14.75      1.59 o 
   3   4  23        0.20        0.80      1.18 o 
   4   4  23        1.83       -0.26      2.02 o 
   5   4  23       20.68       27.72      4.24 o 
   6   4  23        1.68        1.75      3.82 o 
   7   4  23       23.62       27.25      6.56 o 
   8   4  23        5.27       17.54      5.93 o 
   9   4  23        2.11        4.61      4.89 o 
  11   4  23       22.07       24.42      7.08 o 
   1   5  23        3.70        0.76      2.36 o 
   2   5  23        8.86        7.26      2.26 o 
   3   5  23        0.00       -1.99      1.99 o 
   4   5  23       12.44       12.31      3.77 o 
   5   5  23        0.65       -2.10      2.78 o 
   6   5  23        7.78        8.15      5.17 o 
   7   5  23        6.90        9.91      5.41 o 
   8   5  23        6.58       11.70      5.85 o 
   0   6  23        6.36       14.00      5.69 o 
   1   6  23        0.32       -0.87      2.90 o 
   2   6  23        0.28        4.36      3.19 o 
   3   6  23       18.15       21.87      6.21 o 
   4   6  23        5.43        8.74      3.76 o 
   5   6  23        3.87        5.34      3.53 o 
   6   6  23        0.51        5.65      3.53 o 
   7   6  23       19.31       18.54      6.40 o 
   1   7  23       17.58       23.52      4.83 o 
   2   7  23        8.87        4.60      3.47 o 
   3   7  23        1.64        2.25      3.66 o 
   4   7  23       12.18        5.55      3.72 o 
   5   7  23       12.13        7.43      4.63 o 
   6   7  23        2.06       -2.11      6.15 o 
   7   7  23        0.72        5.13      5.41 o 
   0   8  23        9.24        3.10      4.34 o 
   1   8  23        1.39        5.48      3.66 o 
   2   8  23        1.52       -0.71      3.33 o 
   3   8  23       28.03       33.36      5.83 o 
   4   8  23       21.49       15.70      4.81 o 
   5   8  23       24.93       23.63      5.61 o 
   6   8  23        7.17        8.11      4.37 o 
   0   0  24      333.36      357.02      8.78 o 
   1   0  24      132.44      116.17      3.52 o 
   2   0  24        0.04       -0.60      1.07 o 
   3   0  24        0.96        2.64      1.54 o 
   4   0  24       44.36       51.99      3.35 o 
   5   0  24       67.01       54.24      4.40 o 
   6   0  24       83.96       81.01      6.05 o 
   7   0  24        1.02        0.68      3.90 o 
   8   0  24        1.81        0.40      3.54 o 
   9   0  24       12.14       14.68      5.69 o 
  10   0  24        9.09       12.65      5.81 o 
  11   0  24       28.96       31.11      7.72 o 
   1   1  24        6.11        4.64      1.14 o 
   2   1  24       27.73       25.96      1.69 o 
   3   1  24       39.42       39.58      1.95 o 
   4   1  24        0.04       -0.84      1.21 o 
   5   1  24       15.06       17.91      1.72 o 
   6   1  24       17.06       19.99      2.67 o 
   7   1  24       19.04       20.83      4.02 o 
   8   1  24       11.91       11.68      4.02 o 
   9   1  24        2.87        5.24      4.28 o 
  10   1  24        0.01       -0.23      3.03 o 
  11   1  24       33.13       38.62      5.62 o 
  12   1  24        6.37       13.92      5.97 o 
   0   2  24        3.56        5.59      1.57 o 
   1   2  24       17.67       20.25      1.45 o 
   2   2  24       48.66       47.07      2.02 o 
   3   2  24       13.06        9.67      1.23 o 
   4   2  24        2.47        2.08      1.16 o 
   5   2  24        0.82       -0.40      1.08 o 
   6   2  24        5.31        3.28      2.18 o 
   7   2  24        9.63        9.29      3.20 o 
   8   2  24        2.19        4.23      3.78 o 
   9   2  24        3.01        5.72      3.15 o 
  10   2  24        3.10        9.29      7.02 o 
  11   2  24        5.27        9.39      5.93 o 
  12   2  24        0.74       13.56      6.05 o 
   1   3  24       17.55       17.67      1.60 o 
   2   3  24       20.39       20.24      1.92 o 
   3   3  24        2.27        2.85      1.06 o 
   4   3  24        4.31        5.93      1.47 o 
   5   3  24       16.02       15.55      2.99 o 
   6   3  24       13.30       22.50      4.30 o 
   7   3  24        1.50       -0.88      2.33 o 
   8   3  24       39.79       39.17      5.40 o 
   9   3  24        2.10        0.32      2.95 o 
  10   3  24       41.70       46.11      5.77 o 
  11   3  24       12.42       12.37      6.13 o 
   0   4  24       58.48       58.04      4.52 o 
   1   4  24        0.79       -0.23      1.11 o 
   2   4  24       54.77       58.44      3.42 o 
   3   4  24       15.84       19.52      2.39 o 
   4   4  24        4.40        1.27      2.25 o 
   5   4  24       14.75       12.89      4.97 o 
   6   4  24        8.28        2.71      4.30 o 
   7   4  24       16.88       16.71      5.93 o 
   8   4  24        6.95        7.20      4.57 o 
   9   4  24        2.20        5.45      4.57 o 
  10   4  24        3.21        1.87      4.57 o 
   1   5  24        7.59       10.99      3.77 o 
   2   5  24        0.07        1.83      4.36 o 
   3   5  24       42.51       42.46      9.29 o 
   4   5  24       12.64       18.08      4.19 o 
   5   5  24        0.77       -1.28      2.87 o 
   6   5  24        0.06        4.73      4.57 o 
   7   5  24       19.92       28.04      7.28 o 
   8   5  24        5.51       10.46      5.49 o 
   0   6  24       45.67       52.75      8.71 o 
   1   6  24       24.95       28.50      5.15 o 
   2   6  24        7.20        6.34      3.42 o 
   3   6  24        8.33        4.70      3.32 o 
   4   6  24       13.12       15.28      4.16 o 
   5   6  24       13.01       18.12      4.55 o 
   6   6  24        1.12        5.25      4.69 o 
   7   6  24        1.26       -0.44      4.77 o 
   8   6  24        1.08        4.57      5.09 o 
   1   7  24        2.92        5.09      3.32 o 
   2   7  24        0.13        3.35      3.35 o 
   3   7  24        2.52       -0.88      3.68 o 
   4   7  24        0.59        2.03      4.69 o 
   5   7  24        0.05        2.36      3.56 o 
   6   7  24        3.69        9.66      4.13 o 
   7   7  24       16.63       18.58      7.36 o 
   0   8  24        4.94        4.93      4.77 o 
   1   8  24        8.20       12.20      4.64 o 
   2   8  24        0.96       -3.08      3.08 o 
   3   8  24        5.54        8.41      4.41 o 
   4   8  24        8.97       13.72      4.73 o 
   5   8  24        0.17       -0.76      5.65 o 
   1   1  25       21.32       24.90      1.46 o 
   2   1  25       49.18       47.85      2.15 o 
   3   1  25       74.14       82.94      3.03 o 
   4   1  25        4.27        1.72      1.15 o 
   5   1  25       43.44       43.50      3.36 o 
   6   1  25        1.48        0.27      2.96 o 
   7   1  25       24.53       30.12      4.67 o 
   8   1  25        2.74       -0.27      2.71 o 
   9   1  25       21.26       23.88      4.85 o 
  10   1  25        0.14       -0.52      4.20 o 
  11   1  25        7.89        4.42      7.16 o 
  12   1  25        0.54        4.85      4.97 o 
   0   2  25       41.90       35.71      2.64 o 
   1   2  25        1.12        2.35      1.04 o 
   2   2  25        0.00       -0.92      0.92 o 
   3   2  25        0.28        0.02      0.93 o 
   4   2  25       43.95       50.31      2.82 o 
   5   2  25        0.75       -0.51      1.56 o 
   6   2  25      123.66      121.07      7.41 o 
   7   2  25       26.64       25.74     12.69 o 
   8   2  25        7.09        1.81      2.96 o 
   9   2  25        3.81        8.25      4.24 o 
  10   2  25       42.62       48.78      6.15 o 
  11   2  25        1.88       13.45      6.40 o 
   1   3  25        0.29        1.13      1.48 o 
   2   3  25       94.73       88.18      3.41 o 
   3   3  25        0.03       -0.04      1.13 o 
   4   3  25        3.01       -0.13      2.41 o 
   5   3  25       18.05       17.62      3.82 o 
   6   3  25        1.17       -0.04      2.65 o 
   7   3  25        3.13        4.93      3.36 o 
   8   3  25        6.83        2.66      3.13 o 
   9   3  25        0.01        0.49      2.91 o 
  10   3  25        0.93       -0.15      3.16 o 
  11   3  25        4.44        5.53      5.49 o 
   0   4  25        0.42       -2.07      2.31 o 
   1   4  25       15.24       13.46      2.22 o 
   2   4  25       65.28       62.92      3.94 o 
   3   4  25        0.02       -0.96      2.46 o 
   4   4  25        8.67        6.98      3.26 o 
   5   4  25        0.09        4.30      4.26 o 
   6   4  25        2.86        1.39      4.22 o 
   7   4  25        0.00        1.11      4.06 o 
   8   4  25        3.31        2.10      3.02 o 
   9   4  25        9.76       12.79      4.06 o 
  10   4  25       18.13       11.06      5.61 o 
   1   5  25       50.54       45.92      5.65 o 
   2   5  25        1.14        1.60      2.99 o 
   3   5  25       25.52       27.70      4.81 o 
   4   5  25        1.02        1.21      3.11 o 
   5   5  25       19.19       22.40      8.61 o 
   6   5  25       13.51       19.25      6.17 o 
   7   5  25       23.99       25.70      6.88 o 
   8   5  25        3.35        4.93      4.69 o 
   0   6  25        0.11        0.52      4.53 o 
   1   6  25        0.00       -2.74      2.74 o 
   2   6  25       10.82        6.31      3.47 o 
   3   6  25        6.26       13.91      4.06 o 
   4   6  25        0.06        0.81      3.10 o 
   5   6  25        3.13        1.07      5.29 o 
   6   6  25        6.21       12.73      5.85 o 
   7   6  25        0.09       -4.38      4.38 o 
   8   6  25        3.19        1.63      5.09 o 
   1   7  25        4.33        5.06      3.65 o 
   2   7  25        3.91       -0.33      3.41 o 
   3   7  25       11.51       20.02      6.34 o 
   4   7  25       13.77       13.23      4.42 o 
   5   7  25        0.65        6.15      3.70 o 
   6   7  25        0.09       -3.34      3.34 o 
   0   8  25        0.05        1.19      6.05 o 
   1   8  25        0.01        1.61      3.60 o 
   2   8  25        4.47        2.63      4.09 o 
   3   8  25        7.77       12.91      4.82 o 
   0   0  26        0.77        0.60      1.69 o 
   1   0  26        8.76        5.47      1.44 o 
   2   0  26       57.56       61.11      3.18 o 
   3   0  26       20.84       25.58      3.24 o 
   4   0  26        0.00        1.41      2.42 o 
   5   0  26        4.48        3.42      4.50 o 
   6   0  26      114.52      126.42     11.22 o 
   7   0  26        5.10       13.37      5.41 o 
   8   0  26       15.18       12.13      5.93 o 
   9   0  26       52.70       66.75      9.63 o 
  10   0  26       57.13       68.02     10.02 o 
  11   0  26        0.51        0.76      4.65 o 
   1   1  26        1.63        2.07      0.94 o 
   2   1  26        2.81        0.49      1.03 o 
   3   1  26        9.43       12.00      1.67 o 
   4   1  26        0.03        0.52      1.66 o 
   5   1  26       48.40       54.39      7.52 o 
   6   1  26        2.68       -0.94      2.52 o 
   7   1  26       50.44       61.59      6.12 o 
   8   1  26        0.13        1.62      2.76 o 
   9   1  26        0.45       -2.23      2.98 o 
  10   1  26       37.77       57.38     11.70 o 
  11   1  26        4.78        6.78      3.82 o 
   0   2  26       83.67       79.09      3.63 o 
   1   2  26       37.70       41.31      2.29 o 
   2   2  26       11.34       10.23      1.46 o 
   3   2  26        0.37       -0.99      1.11 o 
   4   2  26       37.25       40.44      2.98 o 
   5   2  26       13.90       19.13      4.14 o 
   6   2  26        0.94        2.79      2.97 o 
   7   2  26       27.69       33.44      7.14 o 
   8   2  26       31.73       44.64      5.73 o 
   9   2  26        0.88       -1.57      2.94 o 
  10   2  26       10.13       18.60     11.06 o 
  11   2  26       12.20       13.01      6.52 o 
   1   3  26      156.63      158.61      5.05 o 
   2   3  26        0.00        0.55      1.43 o 
   3   3  26       11.53       13.19      2.28 o 
   4   3  26        4.43        3.02      2.85 o 
   5   3  26       28.14       41.61      9.41 o 
   6   3  26        2.32        2.78      2.96 o 
   7   3  26        3.05        4.54      3.33 o 
   8   3  26       40.46       49.44      7.60 o 
   9   3  26        1.62        4.74      3.23 o 
  10   3  26        1.82        2.02      3.36 o 
   0   4  26       12.54       17.34      5.89 o 
   1   4  26       18.07       21.37      2.86 o 
   2   4  26        5.93        3.18      3.96 o 
   3   4  26        5.51        3.52      2.38 o 
   4   4  26       49.46       59.54      4.80 o 
   5   4  26       33.78       39.39      5.31 o 
   6   4  26        4.04        5.27      3.17 o 
   7   4  26       54.11       67.17      8.14 o 
   8   4  26        3.46       -2.32      2.86 o 
   9   4  26       11.95       10.29      5.41 o 
   1   5  26        7.42       10.98      5.87 o 
   2   5  26        2.65        3.42      3.46 o 
   3   5  26       12.30       20.39      4.39 o 
   4   5  26        4.55        7.03      3.50 o 
   5   5  26        0.30       -3.70      3.70 o 
   6   5  26       17.13       16.31      6.48 o 
   7   5  26        1.21        3.22      4.89 o 
   8   5  26        5.52       12.85      6.01 o 
   0   6  26        0.23        0.36      4.53 o 
   1   6  26        0.01       -1.53      2.93 o 
   2   6  26       20.54       24.69      4.88 o 
   3   6  26        4.02        8.39      3.64 o 
   4   6  26        0.02        0.88      3.21 o 
   5   6  26       19.00       25.03      5.23 o 
   6   6  26       23.66       18.22      6.92 o 
   7   6  26        2.56        1.31      5.29 o 
   1   7  26       18.11       20.38      5.01 o 
   2   7  26        2.99        1.65      3.36 o 
   3   7  26       11.00       14.51      4.42 o 
   4   7  26        0.19        2.71      3.74 o 
   5   7  26        3.42        4.09      4.32 o 
   1   1  27       20.28       28.21      1.80 o 
   2   1  27       12.02       11.81      1.51 o 
   3   1  27        3.98        3.99      1.94 o 
   4   1  27        2.26        3.10      2.23 o 
   5   1  27        8.50       10.39      3.36 o 
   6   1  27        1.29        0.30      2.80 o 
   7   1  27       30.52       36.31      5.55 o 
   8   1  27        2.15        3.40      4.08 o 
   9   1  27        3.54        4.29      3.60 o 
  10   1  27        0.78        3.09      5.37 o 
  11   1  27        8.98       14.00      6.32 o 
   0   2  27        1.06        1.69      1.79 o 
   1   2  27        1.90        2.62      1.61 o 
   2   2  27        1.96        3.09      1.56 o 
   3   2  27        0.89        1.62      2.17 o 
   4   2  27       14.27       20.43      4.29 o 
   5   2  27        2.67       -1.19      2.38 o 
   6   2  27       64.27       82.59      8.59 o 
   7   2  27       12.99       19.79      4.41 o 
   8   2  27        9.05       14.84      6.82 o 
   9   2  27       53.85       59.66      7.04 o 
  10   2  27        0.57       -0.50      4.26 o 
   1   3  27       44.03       49.75      3.70 o 
   2   3  27        2.88        0.88      2.28 o 
   3   3  27       20.59       24.30      3.53 o 
   4   3  27        0.37       -0.83      3.26 o 
   5   3  27        0.13       -2.48      2.48 o 
   6   3  27        0.32       -2.64      2.64 o 
   7   3  27       35.45       46.48      5.98 o 
   8   3  27        0.22       -2.82      2.82 o 
   9   3  27        9.45        7.26      3.80 o 
  10   3  27        1.23        8.99      5.73 o 
   0   4  27       10.78       14.60      5.93 o 
   1   4  27        4.20        6.03      2.68 o 
   2   4  27       15.95       19.76      4.78 o 
   3   4  27        2.07        5.17      2.63 o 
   4   4  27       12.68       13.82      3.17 o 
   5   4  27        0.59        0.26      2.67 o 
   6   4  27        6.54        3.94      3.32 o 
   7   4  27       64.05       94.62      7.75 o 
   8   4  27        8.54       12.64      4.13 o 
   9   4  27        6.28        9.84      4.08 o 
   1   5  27        0.01        2.37      3.38 o 
   2   5  27        1.37       -3.06      3.11 o 
   3   5  27        3.22       -0.35      2.42 o 
   4   5  27        1.00        7.18      3.71 o 
   5   5  27       19.29       21.28      6.80 o 
   6   5  27        6.01        5.89      4.81 o 
   7   5  27        1.52       -1.99      4.46 o 
   8   5  27        1.55        1.23      3.56 o 
   0   6  27       13.14       21.64      7.12 o 
   1   6  27        0.02       -2.03      3.22 o 
   2   6  27        2.70        4.31      3.76 o 
   3   6  27        3.12        3.30      3.58 o 
   4   6  27        0.33        0.61      3.27 o 
   5   6  27       26.72       21.81      5.05 o 
   6   6  27        0.05        4.50      5.33 o 
   7   6  27       23.06       23.83      8.04 o 
   1   7  27        0.00        4.25      5.83 o 
   2   7  27        3.70        1.42      3.73 o 
   3   7  27        8.06        7.46      4.22 o 
   4   7  27        5.20        0.90      4.22 o 
   5   7  27        4.57       -0.24      6.05 o 
   0   0  28        4.09        2.25      1.94 o 
   1   0  28        5.33        2.93      1.64 o 
   2   0  28        0.03        0.56      3.58 o 
   3   0  28      126.69      138.24     10.82 o 
   4   0  28       23.39       23.99      6.25 o 
   5   0  28        9.85        8.12      5.09 o 
   6   0  28        5.51       15.12      5.61 o 
   7   0  28      108.89      148.66     12.21 o 
   8   0  28       94.86      132.15     12.49 o 
   9   0  28       82.72      100.61     11.50 o 
  10   0  28        7.16       10.46      5.89 o 
   1   1  28       16.68       19.79      2.06 o 
   2   1  28       13.00       15.60      2.55 o 
   3   1  28       28.47       27.81      4.53 o 
   4   1  28       11.85       10.08      3.50 o 
   5   1  28        9.34       12.13      5.47 o 
   6   1  28       16.15       27.89      4.87 o 
   7   1  28        1.96        5.53      4.85 o 
   8   1  28        6.06       14.21      4.30 o 
   9   1  28       68.15      100.30      8.20 o 
  10   1  28       23.54       29.58      7.00 o 
   0   2  28       23.45       29.22      6.38 o 
   1   2  28        0.91       -0.22      2.09 o 
   2   2  28        4.93        4.40      2.49 o 
   3   2  28       39.75       43.64      8.63 o 
   4   2  28        7.87       11.84      4.28 o 
   5   2  28       51.86       53.01      5.88 o 
   6   2  28        2.50        1.53      3.18 o 
   7   2  28       65.84       83.55     13.27 o 
   8   2  28       18.59       21.37      4.86 o 
   9   2  28       51.29       61.32      8.08 o 
  10   2  28       20.23       32.18      8.23 o 
   1   3  28        6.42        8.70      3.18 o 
   2   3  28       13.91       15.85      3.93 o 
   3   3  28        1.36        0.76      2.66 o 
   4   3  28       16.44       12.66      3.81 o 
   5   3  28       11.65       13.52      4.06 o 
   6   3  28       10.12        8.91      6.82 o 
   7   3  28       42.32       47.88      6.15 o 
   8   3  28       25.50       21.13      8.73 o 
   9   3  28        1.84        0.13      3.46 o 
   0   4  28        0.53       -3.66      3.66 o 
   1   4  28       36.81       39.70      5.57 o 
   2   4  28        3.52        7.58      3.16 o 
   3   4  28        0.47        2.31      2.58 o 
   4   4  28        0.79       -0.24      3.02 o 
   5   4  28       46.67       68.25      7.62 o 
   6   4  28       17.93       27.31      5.02 o 
   7   4  28        2.85        7.26      9.39 o 
   8   4  28        2.74        1.82      3.69 o 
   1   5  28       11.45        1.03      3.14 o 
   2   5  28        1.62        3.38      2.76 o 
   3   5  28        0.53       -2.26      2.26 o 
   4   5  28       13.14       16.36      3.49 o 
   5   5  28        0.00        3.33      3.47 o 
   6   5  28        3.83        4.01      3.59 o 
   7   5  28       14.44       13.75      4.63 o 
   0   6  28       27.11       47.10      9.03 o 
   1   6  28       19.30       23.29      5.02 o 
   2   6  28        0.60        0.56      5.81 o 
   3   6  28       10.95       17.26      6.36 o 
   4   6  28        5.31        8.22      3.84 o 
   5   6  28        4.65        6.09      5.49 o 
   6   6  28        0.92        4.46      5.73 o 
   1   7  28        0.18        6.92      4.57 o 
   2   7  28        5.31        3.72      3.66 o 
   3   7  28        9.40       17.07      7.60 o 
   1   1  29        1.25        5.85      2.42 o 
   2   1  29       19.57       23.07      4.16 o 
   3   1  29        4.20        3.75      3.23 o 
   4   1  29        6.26        7.13      4.24 o 
   5   1  29        1.79        1.33      3.46 o 
   6   1  29       26.23       34.24      5.46 o 
   7   1  29        0.50       -0.54      3.34 o 
   8   1  29        0.87        4.55      3.44 o 
   9   1  29        2.54        4.07      3.84 o 
   0   2  29       31.17       34.53      4.56 o 
   1   2  29       35.68       35.90      3.94 o 
   2   2  29        1.47       -2.23      2.23 o 
   3   2  29       66.19       59.78      6.74 o 
   4   2  29       33.01       43.15      5.60 o 
   5   2  29       16.29       17.64      4.15 o 
   6   2  29       29.53       35.09      5.38 o 
   7   2  29       18.84       24.59      4.75 o 
   8   2  29      105.06      117.07     10.96 o 
   9   2  29        0.00        0.15      3.58 o 
   1   3  29        6.92        9.71      2.95 o 
   2   3  29       19.46       20.12      3.58 o 
   3   3  29        3.61        4.37      2.69 o 
   4   3  29        1.40       -2.37      2.92 o 
   5   3  29       10.33       21.62      4.63 o 
   6   3  29       32.81       38.99      5.79 o 
   7   3  29        3.53        1.03      4.40 o 
   8   3  29        0.27       -0.72      3.32 o 
   9   3  29        9.98       11.42      5.97 o 
   0   4  29       27.74       35.28      7.64 o 
   1   4  29        4.32        3.02      3.15 o 
   2   4  29        3.47        2.78      2.57 o 
   3   4  29        0.88       -2.32      2.32 o 
   4   4  29        4.90       11.89      3.87 o 
   5   4  29       14.24       20.29      6.03 o 
   6   4  29       36.92       45.63      7.04 o 
   7   4  29        1.03        0.33      3.60 o 
   8   4  29        4.06        6.44      5.37 o 
   1   5  29        2.44        0.07      3.29 o 
   2   5  29        0.82        1.99      2.81 o 
   3   5  29       25.17       30.20      4.20 o 
   4   5  29       34.29       46.54      4.91 o 
   5   5  29        7.22       10.10      3.96 o 
   6   5  29        0.17       -2.29      3.59 o 
   0   6  29       16.35       12.89      6.44 o 
   1   6  29        6.09        3.14      4.11 o 
   2   6  29        6.71        7.28      4.03 o 
   3   6  29        1.09        1.81      2.73 o 
   4   6  29        0.03        4.91      3.12 o 
   5   6  29       23.69       22.28      7.16 o 
   0   0  30       44.87       22.00      5.81 o 
   1   0  30        7.63        5.72      3.22 o 
   2   0  30       18.96       23.43      6.05 o 
   3   0  30        0.19       -2.86      4.14 o 
   4   0  30       13.85       16.99      5.69 o 
   5   0  30        4.20        6.64      4.89 o 
   6   0  30        5.87        8.15      5.21 o 
   7   0  30        2.86        2.59      4.89 o 
   8   0  30      138.49      170.38     14.32 o 
   9   0  30        6.99        2.11      5.53 o 
   1   1  30       26.16       28.73      3.77 o 
   2   1  30       73.31       71.83      6.23 o 
   3   1  30        1.20       -0.08      2.85 o 
   4   1  30       16.31       16.47      4.03 o 
   5   1  30        6.39        0.98      3.09 o 
   6   1  30       26.20       25.13      6.50 o 
   7   1  30        7.44        8.95      3.54 o 
   8   1  30        0.00        2.53      3.52 o 
   9   1  30        2.86        9.39      6.01 o 
   0   2  30        6.56       10.06      5.21 o 
   1   2  30       15.05       23.09      4.76 o 
   2   2  30        0.87        2.60      2.61 o 
   3   2  30        0.30       -2.59      2.94 o 
   4   2  30        1.74        1.70      3.40 o 
   5   2  30        3.17        5.97      3.48 o 
   6   2  30       50.92       64.25      6.82 o 
   7   2  30        0.32       -1.52      4.14 o 
   8   2  30       10.24       12.85      4.37 o 
   1   3  30       26.14       28.49      6.90 o 
   2   3  30        0.54        0.43      2.56 o 
   3   3  30       20.94       18.63      4.16 o 
   4   3  30       48.25       49.41      6.01 o 
   5   3  30        0.99       -2.70      2.70 o 
   6   3  30        7.15        8.07      3.89 o 
   7   3  30        1.53        0.93      5.85 o 
   8   3  30        8.27        9.11      6.44 o 
   0   4  30       64.78       59.51      9.39 o 
   1   4  30        3.63        3.97      3.63 o 
   2   4  30       19.60       12.67      3.40 o 
   3   4  30        0.01       -1.99      2.50 o 
   4   4  30        6.14        4.05      3.19 o 
   5   4  30        0.19       -2.09      3.50 o 
   6   4  30       75.58       83.43      9.37 o 
   7   4  30        0.33       -0.80      4.93 o 
   1   5  30        0.66        3.88      3.70 o 
   2   5  30        4.91        3.77      7.62 o 
   3   5  30        1.67        4.40      3.45 o 
   4   5  30        7.93       17.89      4.57 o 
   5   5  30        2.34        5.00      4.00 o 
   0   6  30        4.91        9.51      6.21 o 
   1   6  30        5.65        7.93      4.86 o 
   2   6  30        2.90        0.83      3.95 o 
   3   6  30        1.73        9.27      6.64 o 
   4   6  30        2.44        2.23      4.04 o 
   1   1  31        0.11        0.13      2.42 o 
   2   1  31       47.85       52.02      6.80 o 
   3   1  31        2.98        4.32      3.26 o 
   4   1  31       12.76       13.17      4.12 o 
   5   1  31        2.89        2.73      5.33 o 
   6   1  31        9.13        9.18      3.85 o 
   7   1  31        2.08        1.07      3.51 o 
   8   1  31        0.45        0.27      3.34 o 
   0   2  31       56.88       53.27      8.23 o 
   1   2  31        3.10        0.44      2.50 o 
   2   2  31       10.00        9.69      4.16 o 
   3   2  31       13.53       16.46      4.43 o 
   4   2  31        3.07        1.42      3.21 o 
   5   2  31       20.80       23.52      4.91 o 
   6   2  31        1.92        4.47      5.19 o 
   7   2  31        0.00       -3.20      3.20 o 
   1   3  31        0.02        0.01      3.23 o 
   2   3  31       53.32       49.22      4.75 o 
   3   3  31        8.83       14.68      4.28 o 
   4   3  31        2.03        0.81      3.16 o 
   5   3  31        0.29       -2.54      2.54 o 
   6   3  31        6.50        2.10      5.37 o 
   7   3  31        0.40       -0.69      4.89 o 
   0   4  31       15.74       24.31      7.64 o 
   1   4  31        6.45       14.28      4.55 o 
   2   4  31       23.60       21.18      3.75 o 
   3   4  31        2.23       -0.08      2.78 o 
   4   4  31        4.15        1.38      3.38 o 
   5   4  31        0.57        1.83      3.65 o 
   6   4  31       11.22       17.34      4.78 o 
   1   5  31       12.37        9.25      4.37 o 
   2   5  31        1.92        1.48      3.65 o 
   3   5  31        2.06        0.89      2.95 o 
   4   5  31       47.64       47.14      9.57 o 
   0   0  32      119.24      144.09     11.89 o 
   1   0  32        1.51        8.99      5.05 o 
   2   0  32       14.01        9.19      5.09 o 
   3   0  32       22.61       33.49      7.36 o 
   4   0  32       13.08       24.23      7.04 o 
   5   0  32        6.70       10.38      5.85 o 
   6   0  32        0.10       -1.79      4.30 o 
   7   0  32        0.73       11.14      5.69 o 
   1   1  32        5.32        2.91      3.48 o 
   2   1  32       26.50       24.60      4.78 o 
   3   1  32        0.34        0.20      4.08 o 
   4   1  32       22.79       25.35      5.06 o 
   5   1  32        1.55        6.43      3.52 o 
   6   1  32       17.59       16.90      6.36 o 
   7   1  32        1.76        0.71      3.66 o 
   0   2  32       36.94       17.86      6.21 o 
   1   2  32        3.63        6.91      4.38 o 
   2   2  32        4.27        3.45      4.26 o 
   3   2  32        3.68        6.84      4.40 o 
   4   2  32        0.02       -3.18      3.18 o 
   5   2  32        0.70       -2.92      2.92 o 
   6   2  32        7.06        3.72      3.84 o 
   1   3  32       23.09       16.40      4.57 o 
   2   3  32        1.06        1.63      2.80 o 
   3   3  32        3.79        0.71      3.88 o 
   4   3  32       25.95       28.98      5.49 o 
   5   3  32        6.69       11.52      4.36 o 
   6   3  32        0.22       -3.00      3.00 o 
   0   4  32        1.64        3.58      5.25 o 
   1   4  32        0.41        2.92      3.61 o 
   2   4  32        0.33       -3.35      3.35 o 
   3   4  32        2.55       -2.98      2.98 o 
   4   4  32        1.93       -0.40      3.75 o 
   5   4  32        3.78       -4.61      4.61 o 
   1   5  32        2.01        7.72      4.54 o 
   2   5  32        4.34        4.82      5.21 o 
   3   5  32        1.21       -1.09      3.96 o 
   1   1  33        0.31       -1.56      3.66 o 
   2   1  33        0.59       -2.64      2.64 o 
   3   1  33        3.80        6.85      3.84 o 
   4   1  33        2.71        9.49      3.81 o 
   5   1  33        0.13        3.70      3.83 o 
   6   1  33        0.20        4.66      4.18 o 
   0   2  33        1.11        3.54      4.50 o 
   1   2  33       28.92       29.60      5.17 o 
   2   2  33        4.45        8.59      4.87 o 
   3   2  33        7.54       12.20      8.13 o 
   4   2  33        0.60       -2.53      3.24 o 
   5   2  33        1.87        3.88      4.25 o 
   6   2  33        3.19       -4.73      4.73 o 
   1   3  33        6.57        0.75      3.58 o 
   2   3  33        0.09       -1.41      3.32 o 
   3   3  33        7.35       16.11      4.49 o 
   4   3  33        9.58       11.87      6.54 o 
   5   3  33        5.39        4.10      5.77 o 
   0   4  33       13.38       15.16      6.88 o 
   1   4  33        6.00       11.01      4.97 o 
   2   4  33        0.00       -3.22      3.65 o 
   3   4  33        4.46        2.65      3.96 o 
   4   4  33        1.34        4.81      5.65 o 
   1   0  34        1.37       -2.31      4.34 o 
   2   0  34        4.19        2.78      4.89 o 
   3   0  34       17.95       13.41      6.09 o 
   4   0  34        0.51        0.28      5.09 o 
   5   0  34        1.81        5.45      5.37 o 
   1   1  34        0.39        0.19      3.19 o 
   2   1  34       10.91       11.21      4.79 o 
   3   1  34        6.32        5.18      4.16 o 
   4   1  34        0.52        4.47      4.04 o 
   5   1  34        0.25        0.22      3.89 o 
   0   2  34        2.95        6.36      5.65 o 
   1   2  34        1.22        0.80      6.21 o 
   2   2  34        2.62        2.57      3.49 o 
   3   2  34       10.73       15.86      4.51 o 
   4   2  34        1.71        4.69      4.02 o 
   1   3  34        6.50       11.32      4.62 o 
   2   3  34        0.07       -1.27      5.77 o 
   3   3  34        1.90        4.54      4.47 o 
   4   3  34        1.33       -0.48      5.33 o 
   0   4  34        5.65        7.48      6.88 o 
   1   4  34        0.96        2.98      5.61 o 
   2   4  34        3.80        0.48      6.32 o 
   1   1  35        8.65       15.97      4.32 o 
   2   1  35        2.19        0.98      3.57 o 
   3   1  35        0.11       -0.85      3.58 o 
   4   1  35        0.34       -5.25      5.25 o 
   0   2  35        3.27       -0.68      5.13 o 
   1   2  35       16.31       24.78      7.84 o 
   2   2  35        0.38       -0.80      4.89 o 
   3   2  35       17.67       23.67      5.40 o 
   1   3  35        7.96       10.74      4.96 o 
   1   0  36       20.97       25.94      7.80 o 
   2   0  36        9.09       14.96      7.44 o 
   1   1  36       25.86       29.80      8.23 o 
   2   1  36       11.84        9.30      4.65 o 
   0   2  36        6.34        9.19      6.72 o 
   2   2  36        0.16       -4.53      5.29 o 
                                                 
